# Supplementary material for: Ethylenediaminetetraacetic Acid Enhances Vancomycin and Reactive Oxygen Species–Mediated Killing of Vancomycin-Intermediate Staphylococcus aureus
Source: Open Forum Infect Dis. 2025 May 13;12(6):ofaf291. doi: 10.1093/ofid/ofaf291 (PMC12138334; doi:10.1093/ofid/ofaf291)
Supplement: ofaf291_Supplementary_Data [file ofaf291_supplementary_data.zip]

Archive with 2 entries (2 files):
- Olson_et_al_Supplemental_DEGs.xlsx
- Olson_et_al_Supplemental_tables&figures.docx
