# Supplementary material for: Ethylenediaminetetraacetic Acid Enhances Vancomycin and Reactive Oxygen Species–Mediated Killing of Vancomycin-Intermediate Staphylococcus aureus
Source: Open Forum Infect Dis. 2025 May 13;12(6):ofaf291. doi: 10.1093/ofid/ofaf291 (PMC12138334; doi:10.1093/ofid/ofaf291)
Supplement: ofaf291_Supplementary_Data [file ofaf291_supplementary_data.zip › Olson_et_al_Supplemental_DEGs.xlsx]

## Sheet: RPMI10LB 3h VS CAMHB 3h
gene_Id	logFC	FDR corrected p-value	gene name	gene symbol	class	start	end	strand
D712_RS00005	0.00428472	0.990496	tandem-type lipoprotein		protein_coding	1	532	-
D712_RS00010	-0.187671	0.265425	DUF3427 domain-containing protein		protein_coding	836	3697	-
D712_RS00015	-0.338347	0.017611	(deoxy)nucleoside triphosphate pyrophosphohydrolase		protein_coding	3699	4091	-
D712_RS00020	-0.947446	7.88763e-12	phospho-sugar mutase		protein_coding	4223	6031	+
D712_RS00025	-0.567055	0.0203625	hypothetical protein		protein_coding	6315	6581	+
D712_RS00030	0.143677	0.696012	hypothetical protein		protein_coding	6725	7033	+
D712_RS00035	0.552588	0.185695	hypothetical protein		protein_coding	7141	7374	-
D712_RS00040	0.340183	0.043461	MFS transporter		pseudogene	7346	8547	-
D712_RS00050	-0.114678	0.818854	E domain-containing protein		pseudogene	8931	11893	-
D712_RS00055	0.0932702	0.913678	HTH-type transcriptional regulator SarT	sarT	protein_coding	12198	12554	-
D712_RS00060	-0.865181	0.0153759	HTH-type transcriptional regulator SarU	sarU	protein_coding	12878	13621	+
D712_RS00065	-0.587786	4.26062e-05	UTP--glucose-1-phosphate uridylyltransferase GalU	galU	protein_coding	13832	14698	-
D712_RS07660	5.61235	6.16329e-65	phosphoribosylglycinamide formyltransferase	purN	protein_coding	154437	155003	+
D712_RS00075	-0.837564	0.000244235	fibronectin-binding protein FnbA	fnbA	protein_coding	18445	21561	-
D712_RS00080	NA	NA	hypothetical protein		pseudogene	21545	21647	-
D712_RS00090	-0.856565	2.32002e-08	gluconate:H+ symporter		protein_coding	22030	23388	-
D712_RS00095	-0.845269	1.05716e-07	gluconokinase	gntK	protein_coding	23505	25058	-
D712_RS00100	-0.995836	1.00913e-07	GntR family transcriptional regulator		protein_coding	25082	25762	-
D712_RS00105	-0.0681183	0.774618	MerR family transcriptional regulator		protein_coding	25915	26679	-
D712_RS00110	-0.0934874	0.685725	GTP pyrophosphokinase family protein		protein_coding	26844	27536	-
D712_RS00115	0.607509	0.0178922	DUF2188 domain-containing protein		protein_coding	27767	28183	-
D712_RS07645	5.54883	1.82661e-52	phosphoribosylformylglycinamidine synthase subunit PurL	purL	protein_coding	149761	151950	+
D712_RS07650	5.4849	5.48147e-60	amidophosphoribosyltransferase	purF	protein_coding	151929	153413	+
D712_RS00130	-0.473706	0.00922362	DedA family protein		protein_coding	32446	33057	+
D712_RS00135	NA	NA	hypothetical protein		pseudogene	33066	33165	-
D712_RS07655	5.46944	1.21879e-59	phosphoribosylformylglycinamidine cyclo-ligase	purM	protein_coding	153406	154434	+
D712_RS07640	5.3674	9.73708e-52	phosphoribosylformylglycinamidine synthase I	purQ	protein_coding	149097	149768	+
D712_RS07665	5.31886	1.47448e-66	bifunctional phosphoribosylaminoimidazolecarboxamide formyltransferase/IMP cyclohydrolase	purH	protein_coding	155018	156496	+
D712_RS00165	-0.315255	0.0805782	membrane protein		protein_coding	37721	38800	+
D712_RS00170	0.38048	0.119006	alpha/beta hydrolase		protein_coding	38905	39498	-
D712_RS00175	0.66757	0.0192245	ring-cleaving dioxygenase		protein_coding	39529	40488	-
D712_RS00180	-0.140269	0.503145	MarR family transcriptional regulator		protein_coding	40566	41000	-
D712_RS00185	0.0938704	0.798093	GNAT family N-acetyltransferase		protein_coding	41226	41510	+
D712_RS00190	-0.012466	0.960181	VOC family protein		protein_coding	41681	42487	+
D712_RS00195	-0.997519	1.45142e-11	NAD(P)H-dependent oxidoreductase		protein_coding	42608	43279	-
D712_RS00200	-0.0464984	0.834282	D-lactate dehydrogenase		protein_coding	43549	44541	+
D712_RS07670	5.10754	7.67852e-68	phosphoribosylamine--glycine ligase	purD	protein_coding	156518	157765	+
D712_RS00210	-0.421953	0.424769	ATP-binding cassette domain-containing protein		protein_coding	45908	46543	+
D712_RS00215	0.0462324	0.877426	peptide ABC transporter permease		protein_coding	46549	47280	+
D712_RS00220	0.357924	0.10445	class A sortase SrtA		protein_coding	47367	48062	-
D712_RS00225	-0.559395	0.00433331	GNAT family N-acetyltransferase		protein_coding	48256	48747	+
D712_RS00230	0.450755	0.146689	hypothetical protein		protein_coding	48891	49061	-
D712_RS00235	NA	NA	hypothetical protein		protein_coding	49123	49221	-
D712_RS07635	4.97511	6.66209e-52	phosphoribosylformylglycinamidine synthase subunit PurS	purS	protein_coding	148832	149095	+
D712_RS13415	4.95332	1.47581e-181	metal ABC transporter permease		protein_coding	30363	31199	+
D712_RS13420	4.86464	2.03192e-183	metal ABC transporter substrate-binding protein		protein_coding	31196	32125	+
D712_RS00255	-0.62938	0.026196	hypothetical protein		protein_coding	52429	52632	+
D712_RS00260	-0.253374	0.418307	DMT family transporter		protein_coding	52815	53750	+
D712_RS00265	-0.734555	5.67644e-06	alpha/beta hydrolase		protein_coding	53831	54799	-
D712_RS06380	4.85918	5.49874e-94	chemotaxis-inhibiting protein CHIPS		protein_coding	83613	84062	+
D712_RS13410	4.79564	2.41281e-179	metal ABC transporter ATP-binding protein		protein_coding	29626	30369	+
D712_RS00280	0.396828	0.0825405	glucose-specific PTS transporter subunit IIBC	ptsG	protein_coding	56108	58174	-
D712_RS00285	0.443521	0.116701	pyruvate oxidase		protein_coding	58475	60214	-
D712_RS00290	0.534221	0.0571767	LrgB family protein		protein_coding	60265	60954	-
D712_RS00295	0.181616	0.590603	holin-like murein hydrolase modulator CidA	cidA	protein_coding	60947	61342	-
D712_RS00300	-0.0945824	0.640584	LysR family transcriptional regulator		protein_coding	61555	62433	-
D712_RS00305	-0.642479	3.86685e-05	sterile alpha motif-like domain-containing protein		protein_coding	62600	62818	+
D712_RS07630	4.7722	9.09523e-54	phosphoribosylaminoimidazolesuccinocarboxamide synthase		protein_coding	148128	148832	+
D712_RS07625	4.66149	1.41058e-52	5-(carboxyamino)imidazole ribonucleotide synthase	purK	protein_coding	147000	148124	+
D712_RS00320	-0.907272	4.58237e-09	hydroxymethylglutaryl-CoA synthase		protein_coding	65310	66476	+
D712_RS00325	-0.237016	0.145583	methylated-DNA--[protein]-cysteine S-methyltransferase		protein_coding	66641	67162	-
D712_RS00330	-0.207064	0.628292	ATP-dependent Clp protease ATP-binding subunit ClpL	clpL	protein_coding	67571	69676	+
D712_RS00335	-0.44944	0.162552	FeoB-associated Cys-rich membrane protein		protein_coding	69745	69915	-
D712_RS00340	-0.46275	0.0412387	ferrous iron transport protein B	feoB	protein_coding	69928	71922	-
D712_RS00345	-0.394632	0.559324	ferrous iron transport protein A		protein_coding	71934	72161	-
D712_RS00350	-0.150938	0.508635	fatty acid efflux MMPL transporter FarE	farE	protein_coding	72377	74866	-
D712_RS00355	0.119528	0.484818	fatty acid efflux pump transcriptional regulator FarR	farR	protein_coding	75011	75559	+
D712_RS07620	4.64395	4.52159e-50	5-(carboxyamino)imidazole ribonucleotide mutase	purE	protein_coding	146531	147013	+
D712_RS02220	3.74356	3.63911e-132	2,3-diphosphoglycerate-dependent phosphoglycerate mutase		protein_coding	157869	158555	-
D712_RS10545	3.47429	3.42412e-121	complement convertase inhibitor Ecb	ecb	protein_coding	76759	77088	+
D712_RS00375	0.434052	0.0561066	cell wall inhibition responsive protein CwrA	cwrA	protein_coding	78487	78678	+
D712_RS00380	0.705732	8.66881e-07	heavy metal translocating P-type ATPase		protein_coding	78918	81326	+
D712_RS00385	0.407649	0.019438	copper chaperone CopZ	copZ	protein_coding	81737	81943	+
D712_RS00390	0.0573791	0.861433	D-lactate dehydrogenase		protein_coding	82034	83032	-
D712_RS00395	0.121861	0.693393	aminotransferase class I/II-fold pyridoxal phosphate-dependent enzyme		protein_coding	83055	84209	-
D712_RS00400	-0.918505	0.00103276	NAD(P)/FAD-dependent oxidoreductase		protein_coding	84637	86145	-
D712_RS00405	-0.783836	0.0119998	phytoene/squalene synthase family protein		protein_coding	86157	87020	-
D712_RS00410	-0.878962	0.00386908	4,4'-diaponeurosporenoate glycosyltransferase	crtQ	protein_coding	87057	88184	-
D712_RS00415	-0.725938	0.0193527	NAD(P)/FAD-dependent oxidoreductase		protein_coding	88190	89683	-
D712_RS00420	-0.465802	0.174491	glycosyl-4,4'-diaponeurosporenoate acyltransferase	crtO	protein_coding	89676	90164	-
D712_RS07405	3.29429	4.7608e-20	competence protein ComK		protein_coding	107884	108453	-
D712_RS00430	-0.0521399	0.779683	acetyltransferase		protein_coding	91467	93278	-
D712_RS00435	0.0968902	0.694626	GNAT family N-acetyltransferase		pseudogene	93791	94278	-
D712_RS00440	-0.511789	0.000181862	lytic transglycosylase IsaA	isaA	protein_coding	94554	95255	-
D712_RS00445	0.960628	1.31534e-09	PTS transporter subunit IIC		protein_coding	95863	96918	-
D712_RS00450	NA	NA	hypothetical protein		protein_coding	97045	97143	-
D712_RS00455	-0.251883	0.192929	TetR/AcrR family transcriptional regulator		protein_coding	97328	97897	+
D712_RS00460	-0.279504	0.171133	hypothetical protein		protein_coding	98095	98595	+
D712_RS00465	-0.339031	0.118665	DUF896 domain-containing protein		protein_coding	98815	99045	+
D712_RS00470	-0.329521	0.0478439	VOC family protein		protein_coding	99347	99724	-
D712_RS00475	-0.116151	0.538313	NmrA/HSCARG family protein		protein_coding	99741	100562	-
D712_RS00480	-0.120146	0.655034	DUF2316 family protein		protein_coding	100582	100881	-
D712_RS00485	-0.207028	0.269479	TetR/AcrR family transcriptional regulator		protein_coding	101012	101569	+
D712_RS00490	-0.424453	0.0121444	SDR family NAD(P)-dependent oxidoreductase		protein_coding	101562	102266	+
D712_RS00495	-0.320623	0.378708	amidohydrolase family protein		protein_coding	102364	103374	+
D712_RS00500	-0.28566	0.429004	alpha/beta hydrolase		protein_coding	103394	104224	+
D712_RS00505	-0.188382	0.289325	GTP-binding protein		protein_coding	104371	105261	-
D712_RS00510	0.0469934	0.851003	ferrous iron transporter B		protein_coding	105358	106698	-
D712_RS00515	0.435417	0.0936206	NAD(P)-binding domain-containing protein		protein_coding	106692	107798	-
D712_RS00525	-0.366357	0.0592239	DUF4176 domain-containing protein		protein_coding	108131	108427	-
D712_RS00530	-0.335569	0.0693368	hypothetical protein		protein_coding	108415	108783	-
D712_RS00535	-0.387844	0.0307131	TIGR04197 family type VII secretion effector		protein_coding	108798	109076	-
D712_RS00540	-0.372778	0.272693	fructosamine kinase family protein		protein_coding	109417	110283	-
D712_RS00545	0.0244315	0.921358	quinone-dependent dihydroorotate dehydrogenase		protein_coding	110501	111565	+
D712_RS00550	-0.00991371	0.966287	hypothetical protein		protein_coding	111720	111995	+
D712_RS00555	0.090268	0.681834	epoxyqueuosine reductase QueH		protein_coding	112181	112903	-
D712_RS13350	3.1763	2.22789e-21	hypothetical protein		protein_coding	16800	16892	-
D712_RS00565	-0.37722	0.0265327	TetR/AcrR family transcriptional regulator		protein_coding	113787	114374	-
D712_RS00570	NA	NA	hypothetical protein		pseudogene	114352	114460	-
D712_RS00575	-0.329937	0.165226	CocE/NonD family hydrolase		protein_coding	114517	116199	+
D712_RS00580	0.233301	0.21704	LPXTG-anchored surface protein SasK	sasK	protein_coding	116297	116932	-
D712_RS00585	0.548682	0.0154741	trypsin-like serine protease		protein_coding	116948	118024	-
D712_RS00590	-0.154829	0.529098	aspartate 1-decarboxylase		protein_coding	118367	118750	-
D712_RS00595	-0.227993	0.336526	pantoate--beta-alanine ligase	panC	protein_coding	118752	119603	-
D712_RS00600	-0.291605	0.243905	3-methyl-2-oxobutanoate hydroxymethyltransferase	panB	protein_coding	119596	120414	-
D712_RS00605	-0.110709	0.574079	oxidoreductase		protein_coding	120487	121347	+
D712_RS00610	0.0692073	0.709327	acetolactate decarboxylase	budA	protein_coding	121433	122137	-
D712_RS00615	0.270391	0.247453	L-lactate dehydrogenase		protein_coding	122415	123374	-
D712_RS00620	0.599192	0.00233046	amino acid permease		protein_coding	124060	125508	+
D712_RS00625	0.307938	0.278681	aspartate aminotransferase family protein		protein_coding	125589	126926	-
D712_RS00630	-0.0669667	0.89176	hypothetical protein		protein_coding	127184	127600	+
D712_RS00635	-0.385211	0.0664666	fructose bisphosphate aldolase		protein_coding	127723	128613	+
D712_RS00640	-0.0235461	0.903384	L-lactate dehydrogenase (quinone)	lqo	protein_coding	128807	130303	-
D712_RS00645	0.76213	0.161639	hypothetical protein		protein_coding	130599	130928	+
D712_RS00650	-0.0985336	0.639717	AMP-binding protein		protein_coding	130988	132586	-
D712_RS00655	0.20632	0.279474	antibiotic biosynthesis monooxygenase		protein_coding	132780	133223	-
D712_RS00660	0.522853	0.00796267	sterile alpha motif-like domain-containing protein		protein_coding	133503	133715	-
D712_RS00665	0.247121	0.361827	choline dehydrogenase	betA	protein_coding	133993	135702	-
D712_RS00670	0.29951	0.0839232	betaine-aldehyde dehydrogenase	betB	protein_coding	135963	137453	-
D712_RS00675	NA	NA	hypothetical protein		protein_coding	137522	137617	+
D712_RS00680	-0.113698	0.493317	GbsR/MarR family transcriptional regulator		protein_coding	137706	138269	+
D712_RS00685	-0.770454	2.40957e-05	BCCT family transporter		protein_coding	138440	140062	-
D712_RS00690	NA	NA	hypothetical protein		protein_coding	140194	140355	+
D712_RS00695	NA	NA	hypothetical protein		protein_coding	140371	140481	-
D712_RS00700	0.295685	0.145135	anaerobic ribonucleoside-triphosphate reductase activating protein	nrdG	protein_coding	140581	141117	-
D712_RS00705	0.27472	0.14248	anaerobic ribonucleoside-triphosphate reductase	nrdD	protein_coding	141114	142964	-
D712_RS00710	-0.0613966	0.839881	CitMHS family transporter		protein_coding	143154	144524	-
D712_RS00715	0.0170719	0.945107	hypothetical protein		protein_coding	144846	144941	-
D712_RS00720	-0.273746	0.106801	NAD(P)-binding protein		protein_coding	145017	145622	-
D712_RS00725	-0.200311	0.26338	assimilatory sulfite reductase (NADPH) flavoprotein subunit		protein_coding	145685	147565	-
D712_RS00730	0.0445503	0.924401	hypothetical protein		protein_coding	147759	147851	+
D712_RS00735	-0.793923	1.53328e-05	glutathione peroxidase		protein_coding	147959	148456	-
D712_RS14795	3.06774	1.96102e-12	hypothetical protein		pseudogene	75315	75485	-
D712_RS00750	NA	NA	hypothetical protein		pseudogene	149108	149221	-
D712_RS00755	-0.10197	0.569785	ABC transporter permease		protein_coding	149880	151880	-
D712_RS00760	-0.0496463	0.832734	ABC transporter ATP-binding protein		protein_coding	151877	152632	-
D712_RS00765	-0.683449	3.39055e-05	nisin susceptibility-associated two-component system sensor histidine kinase NsaS	nsaS	protein_coding	152740	153627	-
D712_RS00770	-0.620542	9.36462e-05	nisin susceptibility-associated two-component system response regulator NsaR	nsaR	protein_coding	153638	154303	-
D712_RS00775	-0.639073	0.000183646	hypothetical protein		protein_coding	154329	154529	-
D712_RS00780	-0.00609409	0.98444	alkaline phosphatase		protein_coding	154727	156151	+
D712_RS00790	-0.0241866	0.910429	MarR family winged helix-turn-helix transcriptional regulator		protein_coding	156434	156889	-
D712_RS00795	-0.504707	0.00491019	esterase family protein		protein_coding	157134	157895	-
D712_RS00800	0.739029	0.000605914	MSCRAMM family adhesin clumping factor ClfB	clfB	protein_coding	158011	160644	-
D712_RS00805	0.203423	0.283808	Crp/Fnr family transcriptional regulator		protein_coding	160994	161698	-
D712_RS00810	0.0462803	0.827205	carbamate kinase	arcC	protein_coding	161797	162738	-
D712_RS00815	0.950594	4.96601e-07	arginine-ornithine antiporter	arcD	protein_coding	162755	164185	-
D712_RS14790	3.06237	4.85007e-11	hypothetical protein		protein_coding	75156	75242	-
D712_RS10335	3.0467	3.95392e-94	pyruvate carboxylase		protein_coding	34774	38226	+
D712_RS00830	NA	NA	hypothetical protein		protein_coding	166731	166865	-
D712_RS00835	0.458316	0.123773	arginine repressor		protein_coding	166901	167350	-
D712_RS00840	-0.0613333	0.800947	zinc metalloproteinase aureolysin	aur	protein_coding	167717	169246	-
D712_RS00845	-0.775363	1.2841e-05	immunodominant staphylococcal antigen IsaB	isaB	protein_coding	169670	170197	-
D712_RS00850	-0.0369307	0.878436	hypothetical protein		protein_coding	170455	170913	+
D712_RS10570	3.01122	1.47722e-71	complement inhibitor SCIN-B	scb	protein_coding	79941	80291	+
D712_RS10565	2.9795	2.30925e-81	complement convertase inhibitor Efb	efb	protein_coding	79294	79791	+
D712_RS03885	2.88103	1.41063e-06	hypothetical protein		protein_coding	74812	74919	+
D712_RS00870	0.375153	0.00800186	YhgE/Pip domain-containing protein		protein_coding	176119	179100	-
D712_RS00875	0.591862	0.000878246	amidase domain-containing protein		protein_coding	179311	181170	+
D712_RS00880	-0.362681	0.0502963	cysteine hydrolase		protein_coding	181435	181995	-
D712_RS00885	0.219489	0.255249	cell-wall-anchored protein SasF	sasF	protein_coding	182164	184071	-
D712_RS00890	-0.13624	0.500638	accessory Sec system glycosylation chaperone GtfB	gtfB	protein_coding	184312	185670	-
D712_RS00895	-0.189302	0.280683	accessory Sec system glycosyltransferase GtfA	gtfA	protein_coding	185663	187171	-
D712_RS00900	-0.0170447	0.945107	accessory Sec system translocase SecA2	secA2	protein_coding	187189	189579	-
D712_RS00905	-0.163483	0.51463	accessory Sec system protein Asp3	asp3	protein_coding	189569	190528	-
D712_RS00910	-0.0261402	0.922866	accessory Sec system protein Asp2	asp2	protein_coding	190506	192074	-
D712_RS00915	-0.358326	0.0461534	accessory Sec system protein Asp1	asp1	protein_coding	192064	193617	-
D712_RS00920	0.199263	0.479583	accessory Sec system protein translocase subunit SecY2	secY2	protein_coding	193628	194839	-
D712_RS00925	-0.115539	0.545003	serine-rich repeat glycoprotein adhesin SasA	sasA	protein_coding	194969	201784	-
D712_RS00930	0.445746	0.0684843	flavin reductase family protein		protein_coding	202328	203020	-
D712_RS00935	0.411702	0.0331286	hypothetical protein		pseudogene	203256	203714	+
D712_RS00940	0.410262	0.0491604	hypothetical protein		protein_coding	203701	204003	+
D712_RS00945	-0.421745	0.0835956	hypothetical protein		protein_coding	204157	204516	+
D712_RS00950	0.0345935	0.924401	flavin reductase family protein		protein_coding	204601	205212	-
D712_RS00955	-0.377555	0.0304059	peptide-methionine (S)-S-oxide reductase		protein_coding	205291	205767	-
D712_RS00960	-0.119121	0.59028	GNAT family N-acetyltransferase		protein_coding	205770	206270	-
D712_RS00965	0.598291	0.000784419	tyrosine-protein phosphatase		protein_coding	206505	207272	-
D712_RS00970	0.727866	0.000463812	polysaccharide biosynthesis tyrosine autokinase		protein_coding	207269	207961	-
D712_RS00975	0.93075	0.000202671	Wzz/FepE/Etk N-terminal domain-containing protein		protein_coding	207978	208640	-
D712_RS03890	2.84632	1.33836e-11	staphylocoagulase	coa	pseudogene	75602	77077	-
D712_RS09220	2.83809	6.16907e-14	superantigen-like protein SSL11		protein_coding	107178	107861	+
D712_RS01305	2.7994	3.5698e-09	adenylosuccinate synthase		protein_coding	276978	278261	+
D712_RS11045	2.69438	2.83919e-60	NCS2 family permease		protein_coding	73755	75089	-
D712_RS01000	-0.345865	0.261561	polysaccharide intercellular adhesin biosynthesis/export protein IcaC	icaC	protein_coding	212576	213628	+
D712_RS02235	2.5747	1.61557e-67	immunoglobulin-binding protein Sbi	sbi	protein_coding	160568	161878	+
D712_RS01010	0.505216	0.090123	hypothetical protein		protein_coding	216724	216903	-
D712_RS01025	0.454151	0.181077	1-(5-phosphoribosyl)-5-((5-phosphoribosylamino)methylideneamino)imidazole-4-carboxamide isomerase	hisA	protein_coding	218480	219184	-
D712_RS01030	0.36732	0.303385	imidazole glycerol phosphate synthase subunit HisH	hisH	protein_coding	219177	219755	-
D712_RS01035	0.0847583	0.853022	imidazoleglycerol-phosphate dehydratase HisB	hisB	protein_coding	219752	220330	-
D712_RS01040	0.470508	0.117471	histidinol-phosphate aminotransferase family protein		protein_coding	220299	221312	-
D712_RS01045	0.387318	0.213933	histidinol dehydrogenase	hisD	protein_coding	221328	222578	-
D712_RS06375	2.50755	4.74321e-58	complement inhibitor SCIN-A	scn	protein_coding	82578	82928	-
D712_RS06350	2.43452	2.37394e-29	extracellular adherence protein Eap/Map	eap	protein_coding	79387	80817	-
D712_RS01060	0.0373932	0.868701	polysaccharide deacetylase family protein		protein_coding	224325	225449	-
D712_RS01065	0.0438266	0.881208	GNAT family N-acetyltransferase		protein_coding	225567	226064	-
D712_RS01070	0.150903	0.503145	energy-coupling factor transporter transmembrane protein EcfT		protein_coding	226111	226944	-
D712_RS01075	0.123553	0.563478	ABC transporter ATP-binding protein		protein_coding	226941	228653	-
D712_RS01080	0.675612	0.00689147	ECF-type riboflavin transporter substrate-binding protein		protein_coding	228706	229260	-
D712_RS02685	2.39977	5.63101e-07	hypothetical protein		protein_coding	27535	27723	+
D712_RS01090	-0.552445	0.0174591	YceI family protein		protein_coding	230516	231031	+
D712_RS03540	2.37698	4.9086e-56	alpha-hemolysin	hyl	protein_coding	207304	208263	+
D712_RS01100	-0.673867	3.16356e-07	rhodanese-related sulfurtransferase		protein_coding	232397	233353	+
D712_RS01105	-0.339715	0.358534	pyroglutamyl-peptidase I	pcp	protein_coding	233505	234143	+
D712_RS01110	0.33375	0.102471	membrane protein		protein_coding	234262	235029	-
D712_RS01115	0.176389	0.55958	PadR family transcriptional regulator		protein_coding	235019	235357	-
D712_RS01120	-0.612988	0.0118295	bacillithiol transferase BstA	bstA	protein_coding	235524	235988	+
D712_RS01125	-0.587822	7.42231e-05	anion permease		protein_coding	236226	237644	+
D712_RS01130	-0.429961	0.00273685	EamA family transporter RarD	rarD	protein_coding	238058	238966	-
D712_RS01135	0.165631	0.644267	DNA-binding protein		protein_coding	239188	239763	+
D712_RS01140	-0.0129538	0.969737	HoxN/HupN/NixA family nickel/cobalt transporter		protein_coding	239925	240941	+
D712_RS01145	-0.685545	0.000686857	arylamine N-acetyltransferase		protein_coding	241184	241978	+
D712_RS01150	0.251398	0.418801	HdeD family acid-resistance protein		protein_coding	242112	242624	-
D712_RS01155	0.416856	0.0777509	peptide resistance ABC transporter ATP-binding subunit VraD	vraD	protein_coding	242907	243665	+
D712_RS01160	0.180338	0.424323	peptide resistance ABC transporter permease subunit VraE	vraE	protein_coding	243655	245535	+
D712_RS01165	0.172861	0.663336	peptide resistance ABC transporter activity modulator VraH	vraH	protein_coding	245627	245818	+
D712_RS01170	0.524675	0.00237405	cold-shock protein		protein_coding	246210	246410	+
D712_RS01175	-0.0201339	0.924401	helix-turn-helix domain-containing protein		protein_coding	246528	247097	-
D712_RS01180	0.13239	0.542583	DUF3147 family protein		protein_coding	247357	247752	-
D712_RS01185	0.288248	0.329292	DUF3147 family protein		protein_coding	247820	248173	-
D712_RS01195	-0.146433	0.426903	nucleoid occlusion protein	noc	protein_coding	248624	249463	-
D712_RS01200	0.182847	0.426246	16S rRNA (guanine(527)-N(7))-methyltransferase RsmG	rsmG	protein_coding	249506	250225	-
D712_RS01205	0.174967	0.448497	tRNA uridine-5-carboxymethylaminomethyl(34) synthesis enzyme MnmG	mnmG	protein_coding	250225	252102	-
D712_RS01210	0.33059	0.139534	tRNA uridine-5-carboxymethylaminomethyl(34) synthesis GTPase MnmE	mnmE	protein_coding	252169	253548	-
D712_RS01215	0.318026	0.239712	ribonuclease P protein component	rnpA	protein_coding	253705	254058	-
D712_RS01220	0.207345	0.216987	50S ribosomal protein L34	rpmH	protein_coding	254179	254316	-
D712_RS01225	-0.0635393	0.710782	chromosomal replication initiator protein DnaA	dnaA	protein_coding	255047	256408	+
D712_RS01230	-0.026792	0.890512	DNA polymerase III subunit beta	dnaN	protein_coding	256686	257819	+
D712_RS01235	0.0789717	0.663336	S4 domain-containing protein YaaA	yaaA	protein_coding	258200	258445	+
D712_RS01240	0.0874064	0.625539	DNA replication/repair protein RecF	recF	protein_coding	258442	259554	+
D712_RS01245	0.0852751	0.625539	DNA topoisomerase (ATP-hydrolyzing) subunit B	gyrB	protein_coding	259564	261498	+
D712_RS01250	0.0602938	0.733316	DNA gyrase subunit A	gyrA	protein_coding	261535	264204	+
D712_RS01255	-0.387353	0.0268092	NAD(P)H-hydrate dehydratase		protein_coding	264292	265104	-
D712_RS07470	2.34977	6.66209e-52	DoxX family protein		protein_coding	115953	116309	-
D712_RS01265	-0.206755	0.177839	serine--tRNA ligase	serS	protein_coding	267323	268609	+
D712_RS01270	0.578915	0.111135	AzlC family ABC transporter permease		protein_coding	269260	269955	+
D712_RS01275	0.903002	0.0229053	AzlD domain-containing protein		protein_coding	269952	270281	+
D712_RS01280	0.976482	4.76705e-05	alpha/beta fold hydrolase family protein		protein_coding	270644	271612	+
D712_RS01285	0.184809	0.267791	YybS family protein		protein_coding	271905	272843	+
D712_RS01290	0.0960656	0.563097	cyclic-di-AMP phosphodiesterase GdpP	gdpP	protein_coding	272858	274825	+
D712_RS01295	-0.0673933	0.70468	50S ribosomal protein L9	rplI	protein_coding	274822	275268	+
D712_RS01300	0.228383	0.404472	replicative DNA helicase	dnaB	protein_coding	275300	276700	+
D712_RS06345	2.33092	3.88504e-21	MAP domain-containing protein		protein_coding	79082	79318	-
D712_RS01310	NA	NA	tRNA-Glu			278690	278764	+
D712_RS01315	NA	NA	tRNA-Asp			278772	278844	+
D712_RS01320	-0.0441661	0.808862	response regulator YycF	yycF	protein_coding	279464	280165	+
D712_RS01325	0.0370863	0.844551	cell wall metabolism sensor histidine kinase WalK	walK	protein_coding	280178	282004	+
D712_RS01330	0.134073	0.404884	two-component system activity regulator YycH	yycH	protein_coding	281997	283331	+
D712_RS01335	0.271219	0.0454888	two-component system regulatory protein YycI	yycI	protein_coding	283332	284120	+
D712_RS01340	0.672631	1.05716e-07	MBL fold metallo-hydrolase		protein_coding	284509	285309	+
D712_RS01345	-0.200481	0.341102	LPXTG-anchored adenosine synthase AdsA	adsA	protein_coding	285536	287854	+
D712_RS01350	-0.167947	0.422905	23S rRNA (pseudouridine(1915)-N(3))-methyltransferase RlmH	rlmH	protein_coding	288222	288701	+
D712_RS01355	0.0256096	0.917975	DUF3578 domain-containing protein		protein_coding	289023	290279	+
D712_RS01360	0.420057	0.0423974	hypothetical protein		protein_coding	290694	290933	+
D712_RS01365	0.0430176	0.837207	IS6 family transposase		protein_coding	290965	291639	-
D712_RS01375	0.0718791	0.721296	protein rep		pseudogene	291730	292713	-
D712_RS01380	0.665064	1.04861e-05	plasmid recombination protein		protein_coding	292958	294220	-
D712_RS01385	-0.118141	0.497459	bleomycin binding protein	bleO	protein_coding	294727	295131	-
D712_RS01390	-0.242873	0.138014	aminoglycoside O-nucleotidyltransferase ANT(4')-Ia	aadD1	protein_coding	295348	296118	-
D712_RS01395	0.00830669	0.9725	IS6 family transposase		protein_coding	296311	296985	-
D712_RS01400	0.051247	0.837179	AEC family transporter		protein_coding	239	1147	-
D712_RS01405	0.0377249	0.860111	SE1832 family protein		protein_coding	1280	1444	+
D712_RS01410	-0.00384146	0.986276	membrane stabilizing protein MspA	mspA	protein_coding	1689	2006	+
D712_RS01415	-0.207061	0.248912	efflux RND transporter permease subunit		protein_coding	2190	5357	-
D712_RS01420	-0.303934	0.0335237	lipid II:glycine glycyltransferase	femX	protein_coding	5474	6739	-
D712_RS01425	-0.290497	0.132513	hypothetical protein		protein_coding	7128	7379	+
D712_RS01430	-0.521228	0.00152315	VOC family protein		protein_coding	7371	8135	-
D712_RS01435	0.432316	0.0419245	winged helix DNA-binding protein		protein_coding	8297	8737	+
D712_RS01440	0.387341	0.0227555	MFS transporter		protein_coding	8730	9941	+
D712_RS03935	2.21431	4.64046e-11	isoprenylcysteine carboxyl methyltransferase family protein		protein_coding	88718	89212	+
D712_RS01450	0.406773	0.0286741	hypothetical protein		protein_coding	10519	10704	+
D712_RS01455	-0.486253	0.000336872	GTP 3',8-cyclase MoaA	moaA	protein_coding	10970	11992	-
D712_RS01460	-0.481188	0.000634522	molybdenum cofactor guanylyltransferase MobA	mobA	protein_coding	12012	12611	-
D712_RS01465	-0.530456	0.000650114	molybdopterin converting factor subunit 1	moaD	protein_coding	12618	12851	-
D712_RS01470	-0.413615	0.00405678	molybdenum cofactor biosynthesis protein MoaE		protein_coding	12857	13303	-
D712_RS01475	-0.334225	0.028341	molybdopterin-guanine dinucleotide biosynthesis protein B	mobB	protein_coding	13317	13802	-
D712_RS01480	-0.281195	0.0786613	molybdopterin molybdotransferase MoeA		protein_coding	13799	15058	-
D712_RS01485	-0.148569	0.412614	cyclic pyranopterin monophosphate synthase MoaC	moaC	protein_coding	15121	15615	+
D712_RS01490	-0.261811	0.110999	molybdenum cofactor biosynthesis protein MoaB		protein_coding	15617	16123	-
D712_RS01495	-0.228458	0.14132	ThiF family adenylyltransferase		protein_coding	16154	17158	-
D712_RS01500	0.125356	0.469481	ATP-binding cassette domain-containing protein		protein_coding	17328	17933	-
D712_RS01505	-0.0499871	0.805866	molybdate ABC transporter permease subunit	modB	protein_coding	17934	18605	-
D712_RS01510	-0.197783	0.291246	molybdate ABC transporter substrate-binding protein	modA	protein_coding	18619	19401	-
D712_RS01055	2.20381	3.33258e-08	ATP phosphoribosyltransferase regulatory subunit		protein_coding	223203	224021	-
D712_RS01520	-0.245804	0.110112	GNAT family N-acetyltransferase		protein_coding	20659	21429	-
D712_RS01525	-0.222839	0.170844	biotin transporter BioY		protein_coding	21506	22060	-
D712_RS01530	-0.670338	8.91608e-07	nucleoside hydrolase		protein_coding	22181	23122	-
D712_RS01535	-0.714138	0.00012862	ABC transporter substrate-binding protein		protein_coding	23520	24428	-
D712_RS02610	2.19041	8.66231e-14	GMP reductase	guaC	protein_coding	13110	14087	-
D712_RS01545	-0.37732	0.101889	urea transporter	yut	protein_coding	26013	26918	-
D712_RS06355	2.17794	4.6582e-16	phospholipase		protein_coding	81206	81403	+
D712_RS09225	2.08943	1.75477e-11	FKLRK protein		protein_coding	107883	109370	+
D712_RS07465	2.08003	0.00343318	poly(glycerol-phosphate) alpha-glucosyltransferase		protein_coding	115727	115864	+
D712_RS03895	2.0487	4.95211e-14	complement inhibitor SCIN family protein		protein_coding	77267	77611	+
D712_RS08060	2.02193	8.73008e-14	von Willebrand factor binding protein Vwb	vwb	protein_coding	73857	75359	+
D712_RS01575	-0.881906	5.624e-09	urease accessory protein UreG	ureG	protein_coding	30776	31390	+
D712_RS01580	-0.71017	6.83389e-05	urease accessory protein UreD		protein_coding	31390	32226	+
D712_RS01585	0.333189	0.109558	HTH-type transcriptional regulator SarR	sarR	protein_coding	32415	32762	-
D712_RS01590	0.0966315	0.615812	PH domain-containing protein		protein_coding	33190	33516	-
D712_RS12680	2.01543	0.0153133	hypothetical protein		pseudogene	543	648	-
D712_RS09135	2.00159	1.78608e-16	transposase		protein_coding	91225	91497	-
D712_RS06175	1.91859	2.37061e-19	adenylosuccinate lyase	purB	protein_coding	50020	51315	-
D712_RS08575	1.91319	5.51201e-37	DUF4888 domain-containing protein		protein_coding	143240	143797	-
D712_RS01615	0.597087	0.00586449	Na+/H+ antiporter NhaC	nhaC	pseudogene	38151	39551	-
D712_RS01620	0.410755	0.00871364	NAD/NADP-dependent octopine/nopaline dehydrogenase family protein		protein_coding	39646	40728	-
D712_RS01625	-0.0442627	0.861433	DUF4870 domain-containing protein		protein_coding	40976	41398	+
D712_RS13975	1.89195	4.6129e-12	phenol-soluble modulin PSM-mec	psm-mec	protein_coding	5897	5965	-
D712_RS07220	1.84488	5.13684e-19	ATP-binding cassette domain-containing protein		protein_coding	66047	66988	+
D712_RS01645	0.14634	0.376786	FAD-dependent monooxygenase		protein_coding	43541	44665	-
D712_RS01650	0.226139	0.13211	N-acetylglucosaminidase		protein_coding	44976	45752	-
D712_RS01655	0.462202	0.0441586	hypothetical protein		protein_coding	45774	46007	-
D712_RS01660	-0.324451	0.181687	DUF1641 domain-containing protein		protein_coding	46234	46707	-
D712_RS01665	-0.366658	0.135118	formate dehydrogenase subunit alpha	fdhF	protein_coding	46707	49661	-
D712_RS01670	-0.698915	1.49407e-05	LCP family protein		protein_coding	50264	51211	-
D712_RS01675	-0.337977	0.0512331	inositol monophosphatase		protein_coding	51344	52141	-
D712_RS01680	0.0941093	0.633347	YafY family transcriptional regulator		protein_coding	52526	53218	+
D712_RS01685	0.187533	0.375029	CPBP family intramembrane metalloprotease SdpB	sdpB	protein_coding	53243	53974	-
D712_RS01690	0.677852	0.0698769	hypothetical protein		protein_coding	54030	54359	+
D712_RS01695	0.848194	2.19664e-11	MurR/RpiR family transcriptional regulator		protein_coding	54804	55676	+
D712_RS01700	-0.507091	0.021874	amino acid permease		protein_coding	56063	57442	-
D712_RS01705	0.610242	0.00542492	hypothetical protein		protein_coding	57722	58078	+
D712_RS01710	0.446501	0.056548	hypothetical protein		protein_coding	58075	58260	+
D712_RS01715	-0.302962	0.0630903	hypothetical protein		protein_coding	58356	58547	-
D712_RS01720	-0.270207	0.103111	HAD family hydrolase		protein_coding	58558	59193	-
D712_RS01725	-0.0600628	0.854775	bile acid:sodium symporter family protein		protein_coding	59268	60185	-
D712_RS01730	-0.0773229	0.763672	hypothetical protein		protein_coding	60453	60983	+
D712_RS02760	1.8354	1.40589e-08	hypothetical protein		protein_coding	37407	37517	-
D712_RS01740	0.0418663	0.859161	MurR/RpiR family transcriptional regulator		protein_coding	62983	63747	+
D712_RS01745	-0.267781	0.0906697	SRPBCC domain-containing protein		protein_coding	63805	64311	-
D712_RS01750	-0.484279	0.0386107	Na+/H+ antiporter NhaC family protein		protein_coding	64478	65791	-
D712_RS01755	-0.0716117	0.775008	hypothetical protein		protein_coding	66016	66585	-
D712_RS01760	-0.152951	0.738914	SDR family oxidoreductase		protein_coding	67072	67953	-
D712_RS01765	0.37604	0.0998909	M20 peptidase aminoacylase family protein		protein_coding	68064	69185	-
D712_RS01770	-0.963456	2.5209e-09	imidazolonepropionase	hutI	protein_coding	69461	70699	-
D712_RS03660	1.81885	0.00016034	NADH dehydrogenase		protein_coding	25108	25287	-
D712_RS01780	-0.702157	7.41577e-06	LysR family transcriptional regulator		protein_coding	72520	73404	+
D712_RS01785	-0.166206	0.607074	FosB1/FosB3 family fosfomycin resistance bacillithiol transferase		protein_coding	73586	74005	+
D712_RS01790	-0.476696	0.105192	formimidoylglutamase	hutG	protein_coding	74261	75196	-
D712_RS01795	-0.799724	1.00275e-06	CPBP family intramembrane metalloprotease SdpC	sdpC	protein_coding	75486	76745	+
D712_RS01800	-0.069796	0.721296	ribose 5-phosphate isomerase A		protein_coding	76811	77497	-
D712_RS01805	-0.103719	0.614109	MOSC domain-containing protein		protein_coding	77671	78324	+
D712_RS01810	0.135849	0.449495	galactose mutarotase		protein_coding	78560	79579	-
D712_RS01815	0.0874774	0.640782	YnfA family protein		protein_coding	79609	79935	-
D712_RS01820	0.255359	0.713738	hypothetical protein		protein_coding	79984	80169	-
D712_RS01825	-0.671096	2.79423e-06	ABC transporter permease		protein_coding	80153	81487	-
D712_RS01830	-0.897291	5.59375e-13	ABC transporter ATP-binding protein		protein_coding	81480	82379	-
D712_RS01835	-0.950897	1.93298e-07	DUF805 domain-containing protein		protein_coding	82611	83231	-
D712_RS01840	0.184577	0.301987	DNA-3-methyladenine glycosylase		protein_coding	83630	84238	+
D712_RS11525	1.81525	8.11823e-30	DM13 domain-containing protein		protein_coding	19147	19587	+
D712_RS01855	-0.119453	0.468438	type 2 isopentenyl-diphosphate Delta-isomerase	fni	protein_coding	85828	86877	-
D712_RS01860	-0.000622482	0.997544	magnesium/cobalt transporter CorA	corA	protein_coding	86908	87855	-
D712_RS01865	-0.192073	0.276081	thioesterase family protein		protein_coding	87952	88443	+
D712_RS01870	-0.415414	0.00782959	hypothetical protein		protein_coding	88440	88859	+
D712_RS01875	-0.041444	0.852717	alpha/beta hydrolase		protein_coding	88967	89887	-
D712_RS01880	0.126095	0.465032	hypothetical protein		protein_coding	90095	90733	+
D712_RS09105	1.79289	0.0240058	xanthine phosphoribosyltransferase	xpt	protein_coding	84165	84743	+
D712_RS09140	1.77429	1.05774e-16	hypothetical protein		protein_coding	91758	91910	-
D712_RS01895	0.387253	0.0407528	TetR/AcrR family transcriptional regulator		protein_coding	93691	94245	+
D712_RS01900	-0.0840313	0.655034	multidrug effflux MFS transporter		protein_coding	94472	95680	-
D712_RS01905	NA	NA	hypothetical protein		protein_coding	95790	95918	-
D712_RS01910	0.000655116	0.997544	zinc ribbon domain-containing protein		protein_coding	95949	97331	-
D712_RS01915	0.8804	1.61901e-09	MarR family transcriptional regulator		protein_coding	97568	98023	-
D712_RS01920	0.50509	0.000254347	YdcF family protein		protein_coding	98218	99186	+
D712_RS01925	0.410152	0.0865583	ABC transporter ATP-binding protein		protein_coding	99417	100082	-
D712_RS01930	0.977718	1.98454e-05	ABC transporter permease		protein_coding	100082	101137	-
D712_RS01935	-0.228706	0.331563	DNA-binding heme response regulator HssR	hssR	protein_coding	101273	101947	+
D712_RS01940	-0.167748	0.42015	heme sensor histidine kinase HssS	hssS	protein_coding	101940	103313	+
D712_RS01945	0.203563	0.537028	LytTR family DNA-binding domain-containing protein		protein_coding	103476	103919	+
D712_RS01950	-0.0223113	0.922866	DUF3021 domain-containing protein		protein_coding	103916	104371	+
D712_RS01610	1.75725	3.12077e-06	hypothetical protein		protein_coding	37735	37977	-
D712_RS09110	1.75343	0.0126924	purine permease		protein_coding	84743	86011	+
D712_RS01965	-0.133355	0.40009	CDP-glycerol glycerophosphotransferase family protein		protein_coding	108211	109884	+
D712_RS01970	-0.0681312	0.831597	hypothetical protein		protein_coding	110038	110652	-
D712_RS01975	-0.745073	0.000973688	GNAT family N-acetyltransferase		protein_coding	110966	111481	-
D712_RS01600	1.75011	2.43665e-13	helix-turn-helix domain-containing protein		protein_coding	34349	36304	-
D712_RS01985	-0.550902	0.00182099	GNAT family N-acetyltransferase		protein_coding	112722	113123	-
D712_RS01990	-0.778785	1.5349e-06	NAD(P)/FAD-dependent oxidoreductase		protein_coding	113159	114193	-
D712_RS01995	NA	NA	hypothetical protein		protein_coding	114204	114320	-
D712_RS02000	-0.0356807	0.863357	DUF2871 domain-containing protein		protein_coding	114425	114856	-
D712_RS02005	-0.239526	0.22432	YhgE/Pip domain-containing protein		protein_coding	115063	116340	-
D712_RS02010	-0.388829	0.0107255	TetR/AcrR family transcriptional regulator		protein_coding	116501	117124	+
D712_RS02015	-0.166744	0.363516	magnesium transporter CorA family protein		protein_coding	117170	118114	+
D712_RS10560	1.745	1.6276e-05	hypothetical protein		protein_coding	78528	79034	+
D712_RS14810	1.7313	0.000194722	hypothetical protein		protein_coding	111255	111317	+
D712_RS02030	-0.219156	0.489641	AraC family transcriptional regulator Rsp	rsp	protein_coding	121695	123800	+
D712_RS02035	0.401486	0.234844	pyridoxamine 5'-phosphate oxidase family protein		protein_coding	123871	124293	+
D712_RS02040	0.0180631	0.953042	DUF4889 domain-containing protein		protein_coding	124557	124913	+
D712_RS02045	-0.314628	0.0441586	cation:dicarboxylase symporter family transporter		protein_coding	125170	126447	-
D712_RS02050	0.0389471	0.898194	DUF3139 domain-containing protein		protein_coding	126629	126994	-
D712_RS02055	0.10469	0.698766	MarR family transcriptional regulator		protein_coding	127391	127837	+
D712_RS02060	-0.202154	0.538313	Hsp20/alpha crystallin family protein		protein_coding	128053	128481	+
D712_RS02065	0.525336	0.00782687	NarK/NasA family nitrate transporter		protein_coding	128588	129757	-
D712_RS02070	-0.071896	0.764104	DUF2268 domain-containing protein		protein_coding	130126	131040	+
D712_RS02075	-0.363615	0.16425	MerR family transcriptional regulator		protein_coding	131019	131759	+
D712_RS02080	0.199632	0.195432	nitrate respiration regulation response regulator NreC	nreC	protein_coding	132017	132670	-
D712_RS02085	0.23556	0.116142	nitrate respiration regulation sensor histidine kinase NreB	nreB	protein_coding	132693	133727	-
D712_RS02090	0.083585	0.648	nitrate respiration regulation accessory nitrate sensor NreA	nreA	protein_coding	133751	134203	-
D712_RS02095	0.417084	0.0106114	respiratory nitrate reductase subunit gamma	narI	protein_coding	134223	134900	-
D712_RS02100	0.274461	0.425803	nitrate reductase molybdenum cofactor assembly chaperone	narJ	protein_coding	134893	135468	-
D712_RS02105	0.732185	0.000415962	nitrate reductase subunit beta	narH	protein_coding	135461	137020	-
D712_RS14865	1.68541	5.07507e-06	hypothetical protein		protein_coding	10286	10420	+
D712_RS02115	0.264353	0.173168	uroporphyrinogen-III C-methyltransferase	cobA	protein_coding	141008	141985	-
D712_RS02120	0.613403	0.0324422	nitrite reductase small subunit NirD	nirD	protein_coding	141976	142290	-
D712_RS02125	0.495419	0.0326777	nitrite reductase large subunit NirB	nirB	protein_coding	142294	144699	-
D712_RS09875	1.67825	3.47203e-05	sarA expression modulator MsaC	msaC	protein_coding	28617	29018	+
D712_RS02135	-0.890767	1.57268e-07	GNAT family N-acetyltransferase		protein_coding	145726	146262	-
D712_RS02140	-0.199045	0.185695	formate/nitrite transporter family protein		protein_coding	146496	147320	-
D712_RS02145	0.812049	9.17731e-05	hypothetical protein		protein_coding	147537	147719	-
D712_RS02150	0.0111647	0.976148	SRPBCC domain-containing protein		protein_coding	147803	148270	-
D712_RS02155	0.197107	0.510452	zinc ABC transporter substrate-binding lipoprotein AdcA	adcA	protein_coding	148456	150003	-
D712_RS02160	NA	NA	hypothetical protein		pseudogene	150192	150263	-
D712_RS02165	0.33221	0.0590091	Txe/YoeB family addiction module toxin		protein_coding	150298	150564	-
D712_RS02170	0.304358	0.109943	type II toxin-antitoxin system Phd/YefM family antitoxin		protein_coding	150564	150815	-
D712_RS02175	NA	NA	hypothetical protein		protein_coding	150980	151060	-
D712_RS02180	0.0163902	0.940391	DsbA family protein		protein_coding	151088	151687	-
D712_RS02185	-0.0636366	0.763672	DUF4467 domain-containing protein		protein_coding	151706	152068	-
D712_RS02190	0.508901	0.000351663	FemA/FemB family glycyltransferase FmhA	fmhA	protein_coding	152323	153573	+
D712_RS02195	-0.963272	6.63094e-05	amino acid ABC transporter ATP-binding protein		protein_coding	153670	154401	-
D712_RS05455	1.66324	9.9022e-10	phosphoglycerate dehydrogenase	serA	protein_coding	73171	74775	+
D712_RS06170	1.65589	6.13234e-16	YerC/YecD family TrpR-related protein		protein_coding	49609	49911	-
D712_RS02210	-0.117066	0.575293	multidrug efflux MFS transporter MdeA	mdeA	protein_coding	155998	157437	-
D712_RS02215	0.934377	0.012644	putative metal homeostasis protein		protein_coding	157611	157715	+
D712_RS05125	1.65217	0.00173625	DNA repair protein RadC	radC	pseudogene	50	589	-
D712_RS02225	0.113185	0.61458	cation diffusion facilitator family transporter		protein_coding	158882	159748	-
D712_RS02230	-0.169402	0.546865	hypothetical protein		protein_coding	160369	160473	-
D712_RS03340	1.64759	0.0014131	NCS2 family nucleobase:cation symporter		protein_coding	168990	170297	-
D712_RS05285	1.61972	1.88697e-15	hypothetical protein		protein_coding	33925	35412	-
D712_RS02250	0.592759	0.0056023	bi-component gamma-hemolysin HlgCB subunit C	hlgC	protein_coding	163910	164857	+
D712_RS02255	0.172989	0.508428	bi-component gamma-hemolysin HlgAB/HlgCB subunit B	hlgB	protein_coding	164859	165836	+
D712_RS02260	-0.256463	0.193856	QueT transporter family protein		protein_coding	165888	166355	-
D712_RS02265	-0.499156	0.000898874	6-carboxyhexanoate--CoA ligase		protein_coding	166366	167058	-
D712_RS02270	-0.454935	0.00226882	pyridoxal phosphate-dependent aminotransferase family protein		protein_coding	167069	168184	-
D712_RS02275	-0.62395	2.08253e-05	biotin synthase BioB	bioB	protein_coding	168162	169169	-
D712_RS02280	-0.36585	0.0466064	adenosylmethionine--8-amino-7-oxononanoate transaminase	bioA	protein_coding	169171	170529	-
D712_RS02285	0.315699	0.576733	dethiobiotin synthase	bioD	protein_coding	170507	171193	-
D712_RS02290	NA	NA	hypothetical protein		protein_coding	171248	171379	-
D712_RS02295	-0.0467527	0.861683	ABC transporter ATP-binding protein/permease		protein_coding	171646	173379	-
D712_RS02300	-0.218709	0.484818	ABC transporter ATP-binding protein/permease		protein_coding	173404	175167	-
D712_RS07225	1.61893	6.89828e-19	peptide ABC transporter substrate-binding protein		protein_coding	67007	68662	+
D712_RS02310	0.236713	0.376791	flippase GtxA	gtxA	protein_coding	176111	176497	-
D712_RS02315	-0.341837	0.0258246	glycerate kinase		protein_coding	176765	177907	+
D712_RS02320	-0.154018	0.351594	membrane protein		protein_coding	177967	178626	+
D712_RS02325	0.71893	0.0331179	multidrug effflux MFS transporter		protein_coding	178808	180019	+
D712_RS02330	-0.456419	0.0319386	GyrI-like domain-containing protein		protein_coding	180142	180615	-
D712_RS02335	-0.0395312	0.863656	C39 family peptidase		protein_coding	180728	181384	+
D712_RS02340	0.0152876	0.96003	metallophosphoesterase		protein_coding	181447	182253	-
D712_RS02625	1.59955	5.09132e-18	catalase		protein_coding	15207	16724	-
D712_RS02350	0.34426	0.262133	sodium:proton antiporter		protein_coding	184086	186164	+
D712_RS02355	-0.339972	0.092633	APC family permease		protein_coding	186305	188134	-
D712_RS02360	0.281906	0.0615092	serine hydrolase		protein_coding	188366	189862	+
D712_RS00155	1.59229	6.05076e-24	ABC transporter permease		protein_coding	34272	35042	+
D712_RS02370	-0.388782	0.00945913	2-dehydropantoate 2-reductase		protein_coding	191127	192062	-
D712_RS12025	1.59207	9.66826e-18	hypothetical protein		pseudogene	58736	59337	+
D712_RS02380	-0.0127721	0.968657	ABC transporter permease		protein_coding	193982	194677	-
D712_RS02385	-0.0493017	0.844551	osmoprotectant ABC transporter substrate-binding protein		protein_coding	194677	195618	-
D712_RS02390	0.0314258	0.908782	ABC transporter permease		protein_coding	195635	196270	-
D712_RS02395	0.0732123	0.785513	ABC transporter ATP-binding protein		protein_coding	196267	197493	-
D712_RS02400	NA	NA	hypothetical protein		protein_coding	197820	197939	-
D712_RS02405	NA	NA	hypothetical protein		protein_coding	198019	198159	-
D712_RS02410	0.209464	0.17856	YdeI family protein		protein_coding	198163	198762	-
D712_RS02415	-0.448501	0.0045942	APC family permease		protein_coding	198942	200579	+
D712_RS02420	0.0739211	0.818854	carboxylesterase/lipase family protein		protein_coding	200888	202240	+
D712_RS02425	0.223489	0.350915	MFS transporter		protein_coding	202302	203489	-
D712_RS02430	0.127302	0.76484	iron export ABC transporter permease subunit FetB	fetB	protein_coding	203885	204661	-
D712_RS02435	0.0360866	0.937301	ATP-binding cassette domain-containing protein		protein_coding	204654	205316	-
D712_RS02440	-0.0455216	0.838628	M42 family metallopeptidase		protein_coding	205564	206640	-
D712_RS02445	0.177194	0.303385	Txe/YoeB family addiction module toxin		protein_coding	206995	207261	-
D712_RS02450	0.170139	0.297526	type II toxin-antitoxin system Phd/YefM family antitoxin		protein_coding	207261	207518	-
D712_RS02460	0.0816108	0.774085	DUF1307 domain-containing protein		protein_coding	207877	208332	+
D712_RS02465	-0.732335	7.45546e-07	FMN-binding glutamate synthase family protein		protein_coding	208500	210077	-
D712_RS02470	0.773601	6.98423e-09	CPBP family intramembrane metalloprotease		protein_coding	210272	211021	+
D712_RS02475	0.403893	0.0402751	MFS transporter		protein_coding	211383	212576	-
D712_RS02480	0.434325	0.0984198	ABC transporter ATP-binding protein		protein_coding	212588	213337	-
D712_RS02485	0.399194	0.126868	ABC transporter ATP-binding protein		protein_coding	213330	214145	-
D712_RS02490	0.464219	0.0553095	ABC transporter permease		protein_coding	214142	215011	-
D712_RS02495	0.192553	0.451521	ABC transporter permease		protein_coding	215008	215943	-
D712_RS02500	0.10804	0.713667	staphylopine-dependent metal ABC transporter substrate-binding protein CntA	cntA	protein_coding	215956	217554	-
D712_RS07230	1.58953	9.13022e-07	oligopeptide ABC transporter substrate-binding protein		protein_coding	68874	70589	+
D712_RS05450	1.58427	4.54116e-08	alanine--glyoxylate aminotransferase family protein		protein_coding	72027	73184	+
D712_RS03490	1.58224	2.31909e-16	TDT family transporter		protein_coding	197536	198483	+
D712_RS02520	-0.145276	0.72371	MBL fold metallo-hydrolase		protein_coding	221331	222098	-
D712_RS02525	-0.106972	0.812543	SDR family oxidoreductase		protein_coding	222198	223016	-
D712_RS09010	1.58189	6.44809e-11	staphylococcal enterotoxin-like toxin X	selX	protein_coding	69717	70328	+
D712_RS12740	1.58008	6.87303e-12	glutamate synthase large subunit	gltB	pseudogene	10991	15490	-
D712_RS02540	0.47126	0.0132886	DUF1433 domain-containing protein		protein_coding	225776	226098	-
D712_RS02545	0.00945321	0.964367	BCCT family transporter		protein_coding	481	2127	-
D712_RS02550	-0.140495	0.565437	large conductance mechanosensitive channel protein MscL	mscL	protein_coding	2331	2693	+
D712_RS02555	0.0203975	0.932846	SMC family ATPase		protein_coding	2764	5793	-
D712_RS02560	-0.000689486	0.997544	exonuclease SbcCD subunit D		protein_coding	5797	6918	-
D712_RS02565	-0.231828	0.216514	CcdC family protein		protein_coding	7042	7509	-
D712_RS02570	NA	NA	hypothetical protein		protein_coding	7603	7701	-
D712_RS02575	-0.164372	0.287341	YneF family protein		protein_coding	7688	7930	-
D712_RS02580	-0.421873	0.0034251	transketolase	tkt	protein_coding	8208	10196	-
D712_RS02585	-0.539265	0.00242575	DUF896 domain-containing protein		protein_coding	10317	10556	-
D712_RS02590	-0.445469	0.0358532	hypothetical protein		protein_coding	10693	10926	-
D712_RS02595	0.286101	0.0526153	transcriptional repressor LexA	lexA	protein_coding	11069	11692	+
D712_RS10290	1.55735	1.98364e-27	Nramp family divalent metal transporter		protein_coding	26046	27398	-
D712_RS05155	1.55584	3.70695e-15	hypothetical protein		protein_coding	7770	7871	-
D712_RS02615	0.597136	0.00126544	30S ribosomal protein S14	rpsN	protein_coding	14244	14513	-
D712_RS02620	0.922561	4.32043e-10	50S ribosomal protein L33	rpmG	protein_coding	14967	15116	-
D712_RS13815	1.52576	6.22639e-08	protein rep		pseudogene	21131	21875	-
D712_RS02630	0.717443	0.00175077	amino acid permease		protein_coding	16928	18382	+
D712_RS02635	NA	NA	hypothetical protein		protein_coding	18521	18625	+
D712_RS02640	-0.183949	0.33055	hypothetical protein		protein_coding	18600	18914	+
D712_RS02645	0.161996	0.306349	Cof-type HAD-IIB family hydrolase		protein_coding	19207	20010	-
D712_RS02650	0.533781	0.0031854	homoserine kinase	thrB	protein_coding	20068	20982	-
D712_RS02655	0.474804	0.0256193	threonine synthase	thrC	protein_coding	20984	22045	-
D712_RS02660	0.499741	0.0191615	homoserine dehydrogenase		protein_coding	22051	23331	-
D712_RS02665	0.208858	0.371946	aspartate kinase		protein_coding	23522	24904	+
D712_RS01595	1.50783	6.65944e-14	SarA family transcriptional regulator		protein_coding	33580	34323	-
D712_RS02675	0.399556	0.0420774	hypothetical protein		protein_coding	25864	26718	+
D712_RS02680	-0.550814	0.0071758	thermonuclease family protein		protein_coding	26863	27396	-
D712_RS12470	1.49856	0.00537196	tRNA-Ser			19376	19464	-
D712_RS02690	0.0728182	0.739973	response regulator transcription factor		protein_coding	27836	28438	-
D712_RS02695	0.040264	0.87093	sensor histidine kinase		protein_coding	28435	29526	-
D712_RS02700	0.214013	0.448497	ABC transporter permease		protein_coding	29530	30261	-
D712_RS02705	0.155771	0.681834	ABC transporter ATP-binding protein		protein_coding	30230	31138	-
D712_RS02710	-0.549979	0.00252533	cardiolipin synthase	cls	protein_coding	31313	32794	-
D712_RS02715	0.0328968	0.933336	hypothetical protein		protein_coding	32851	33048	-
D712_RS02720	0.220755	0.311137	low specificity L-threonine aldolase		protein_coding	33318	34343	+
D712_RS02725	0.751228	0.0865583	hypothetical protein		protein_coding	34887	35081	-
D712_RS02740	0.634694	0.126868	hypothetical protein		protein_coding	35804	36055	-
D712_RS02750	0.896615	0.0352712	hypothetical protein		protein_coding	36183	36287	-
D712_RS07960	1.49696	2.27736e-18	sugar-binding transcriptional regulator		protein_coding	54054	55067	+
D712_RS03485	1.49422	1.50227e-11	hypothetical protein		protein_coding	197099	197287	-
D712_RS10550	1.48844	4.92513e-09	hypothetical protein		pseudogene	77405	77497	-
D712_RS02770	0.878638	0.099017	hypothetical protein		protein_coding	38717	38929	-
D712_RS02780	0.543598	0.182582	hypothetical protein		protein_coding	39628	39825	-
D712_RS02785	-0.337655	0.0984724	type I glutamate--ammonia ligase	glnA	protein_coding	40318	41658	-
D712_RS02790	-0.303327	0.174456	MerR family transcriptional regulator		protein_coding	41677	42045	-
D712_RS02795	-0.395956	0.0047445	aminotransferase class I/II-fold pyridoxal phosphate-dependent enzyme		protein_coding	42288	43526	-
D712_RS02800	-0.451901	0.00111048	GTPase HflX	hflX	protein_coding	43545	44783	-
D712_RS02805	-0.0723312	0.789329	glutathione peroxidase		protein_coding	44895	45371	+
D712_RS02810	0.412925	0.0084289	RNA chaperone Hfq	hfq	protein_coding	45593	45826	-
D712_RS02815	0.108071	0.511801	tRNA (adenosine(37)-N6)-dimethylallyltransferase MiaA	miaA	protein_coding	45841	46776	-
D712_RS02820	0.006935	0.977317	alpha/beta hydrolase		protein_coding	46794	47708	-
D712_RS02825	-0.274439	0.237576	glycerol-3-phosphate dehydrogenase/oxidase		protein_coding	47858	49531	-
D712_RS03335	1.4844	0.00741278	aspartate carbamoyltransferase catalytic subunit		protein_coding	168081	168962	-
D712_RS07705	1.47188	0.00171108	hypothetical protein		protein_coding	1548	1649	+
D712_RS02840	0.0151251	0.953042	glycerol-3-phosphate responsive antiterminator		protein_coding	52607	53149	-
D712_RS02845	-0.0856729	0.665283	DNA mismatch repair endonuclease MutL	mutL	protein_coding	53155	55164	-
D712_RS02850	-0.23994	0.129974	DNA mismatch repair protein MutS	mutS	protein_coding	55177	57795	-
D712_RS02855	0.417	0.00214484	energy coupling factor transporter S component ThiW	thiW	protein_coding	58098	58589	-
D712_RS02860	0.374759	0.00542126	RicAFT regulatory complex protein RicA family protein		protein_coding	58616	58981	-
D712_RS02865	0.36648	0.00560571	tRNA (N6-isopentenyl adenosine(37)-C2)-methylthiotransferase MiaB	miaB	protein_coding	58982	60526	-
D712_RS02870	0.297256	0.0929959	MTH1187 family thiamine-binding protein		protein_coding	60660	60953	-
D712_RS02875	-0.437474	0.0165407	2-oxoacid:ferredoxin oxidoreductase subunit beta		protein_coding	61047	61913	-
D712_RS02880	-0.708495	1.78705e-07	2-oxoacid:acceptor oxidoreductase subunit alpha		protein_coding	61914	63674	-
D712_RS02885	0.317197	0.0310027	TIGR00282 family metallophosphoesterase		protein_coding	63814	64611	-
D712_RS02890	0.0532319	0.910429	hypothetical protein		protein_coding	64785	65000	+
D712_RS02895	0.381835	0.00399477	ribonuclease Y	rny	protein_coding	65297	66856	-
D712_RS02900	-0.0393297	0.847654	recombinase RecA	recA	protein_coding	67210	68253	-
D712_RS02905	-0.0710379	0.70468	CinA family nicotinamide mononucleotide deamidase-related protein		protein_coding	68418	69569	-
D712_RS02910	0.360184	0.00776481	CDP-diacylglycerol--glycerol-3-phosphate 3-phosphatidyltransferase	pgsA	protein_coding	69793	70371	-
D712_RS02915	0.247309	0.0844563	helix-turn-helix domain-containing protein		protein_coding	70405	70797	-
D712_RS02920	0.281043	0.0633695	YmfK family protein		protein_coding	70816	71643	-
D712_RS02925	0.497627	0.000463812	SDR family NAD(P)-dependent oxidoreductase		protein_coding	71748	72452	-
D712_RS02930	0.502495	0.000557666	insulinase family protein		protein_coding	72452	73738	-
D712_RS02935	0.513383	0.000220487	insulinase family protein		protein_coding	73738	75003	-
D712_RS02940	0.363329	0.00922343	GntR family transcriptional regulator		protein_coding	75034	75747	-
D712_RS02945	0.348767	0.0132084	DNA translocase FtsK		protein_coding	75752	78118	-
D712_RS02950	0.334999	0.0116533	ribonuclease J		protein_coding	78375	80048	-
D712_RS02955	0.11656	0.469481	polyribonucleotide nucleotidyltransferase	pnp	protein_coding	80284	82380	-
D712_RS02960	0.411699	0.00558702	30S ribosomal protein S15	rpsO	protein_coding	82749	83018	-
D712_RS02965	-0.0369247	0.851405	riboflavin biosynthesis protein RibF	ribF	protein_coding	83133	84104	-
D712_RS02970	0.0607784	0.778484	tRNA pseudouridine(55) synthase TruB	truB	protein_coding	84119	85036	-
D712_RS02975	-0.0474835	0.841918	30S ribosome-binding factor RbfA	rbfA	protein_coding	85205	85555	-
D712_RS02980	0.121668	0.54655	translation initiation factor IF-2	infB	protein_coding	85941	88058	-
D712_RS02985	0.122013	0.575537	YlxQ family RNA-binding protein		protein_coding	88063	88380	-
D712_RS02990	0.0543721	0.827795	YlxR family protein		protein_coding	88377	88661	-
D712_RS02995	0.0197895	0.93366	transcription termination factor NusA	nusA	protein_coding	88682	89857	-
D712_RS03000	0.0518049	0.828262	ribosome maturation factor RimP	rimP	protein_coding	89878	90345	-
D712_RS03005	0.290376	0.0637113	DNA polymerase III subunit alpha		protein_coding	90635	94945	-
D712_RS03010	0.205788	0.178027	proline--tRNA ligase		protein_coding	95209	96912	-
D712_RS03015	0.246305	0.0952183	RIP metalloprotease RseP	rseP	protein_coding	96932	98218	-
D712_RS03020	0.264063	0.0713531	phosphatidate cytidylyltransferase		protein_coding	98430	99212	-
D712_RS03025	0.342154	0.0395138	isoprenyl transferase		protein_coding	99219	99989	-
D712_RS03030	-0.179004	0.265298	ribosome recycling factor	frr	protein_coding	100362	100916	-
D712_RS03035	-0.159499	0.347568	UMP kinase	pyrH	protein_coding	100935	101657	-
D712_RS03040	0.0505673	0.775122	translation elongation factor Ts	tsf	protein_coding	101794	102675	-
D712_RS03045	0.431762	0.0527677	hypothetical protein		protein_coding	102710	102823	-
D712_RS03050	0.140059	0.448497	30S ribosomal protein S2	rpsB	protein_coding	102857	103624	-
D712_RS03055	0.868688	0.0425919	hypothetical protein		protein_coding	103823	103897	-
D712_RS03060	-0.114995	0.545003	GTP-sensing pleiotropic transcriptional regulator CodY	codY	protein_coding	103971	104744	-
D712_RS03065	-0.0423111	0.851003	ATP-dependent protease ATPase subunit HslU	hslU	protein_coding	104769	106172	-
D712_RS03070	0.0330707	0.885605	ATP-dependent protease subunit HslV	hslV	protein_coding	106238	106783	-
D712_RS03075	0.161883	0.422596	tyrosine recombinase XerC	xerC	protein_coding	106780	107676	-
D712_RS03080	0.00513323	0.983493	methylenetetrahydrofolate--tRNA-(uracil(54)-C(5))-methyltransferase (FADH(2)-oxidizing) TrmFO	trmFO	protein_coding	108094	109401	-
D712_RS03085	-0.00536418	0.982424	type I DNA topoisomerase	topA	protein_coding	109557	111632	-
D712_RS03090	0.122816	0.601191	DNA-processing protein DprA	dprA	pseudogene	111806	112680	-
D712_RS03095	0.246597	0.468438	FemA/FemB family glycyltransferase FmhC	fmhC	protein_coding	112853	114097	-
D712_RS03100	-0.751403	0.0301045	LysM peptidoglycan-binding domain-containing protein		protein_coding	114125	115243	-
D712_RS02515	1.47147	9.44022e-09	histidine racemase CntK	cntK	protein_coding	219820	220641	-
D712_RS09265	1.46917	0.00330883	tandem-type lipoprotein		protein_coding	115098	115889	+
D712_RS03115	-0.112283	0.512397	ribonuclease HII		protein_coding	117675	118442	-
D712_RS03120	-0.0776305	0.663615	ribosome biogenesis GTPase YlqF	ylqF	protein_coding	118426	119310	-
D712_RS03125	-0.186328	0.316993	lipoteichoic acid-specific glycosyltransferase YfhO	yfhO	protein_coding	119711	122317	+
D712_RS03130	0.252026	0.14457	50S ribosomal protein L19	rplS	protein_coding	122561	122911	-
D712_RS03135	0.047495	0.859161	tRNA (guanosine(37)-N1)-methyltransferase TrmD	trmD	protein_coding	123014	123751	-
D712_RS03140	0.101254	0.683485	ribosome maturation factor RimM	rimM	protein_coding	123751	124254	-
D712_RS03145	0.172539	0.419627	30S ribosomal protein S16	rpsP	protein_coding	124442	124717	-
D712_RS03150	-0.123331	0.438618	signal recognition particle protein	ffh	protein_coding	125152	126519	-
D712_RS03155	0.0316247	0.890166	putative DNA-binding protein		protein_coding	126545	126877	-
D712_RS03160	-0.238924	0.126868	signal recognition particle-docking protein FtsY	ftsY	protein_coding	126864	128114	-
D712_RS03165	-0.229614	0.136823	chromosome segregation protein SMC	smc	protein_coding	128114	131680	-
D712_RS03170	-0.343084	0.0358611	ribonuclease III	rnc	protein_coding	131827	132558	-
D712_RS03175	0.277838	0.0879289	acyl carrier protein		protein_coding	132674	132907	-
D712_RS03180	-0.042	0.843958	3-oxoacyl-[acyl-carrier-protein] reductase	fabG	protein_coding	133342	134076	-
D712_RS03185	0.00331976	0.987609	ACP S-malonyltransferase	fabD	protein_coding	134069	134995	-
D712_RS03190	-0.0246076	0.913678	phosphate acyltransferase PlsX	plsX	protein_coding	134988	135974	-
D712_RS03195	0.0797996	0.697027	transcription factor FapR	fapR	protein_coding	135979	136551	-
D712_RS03200	-0.00300047	0.987609	ATP-dependent DNA helicase RecG	recG	protein_coding	136754	138814	-
D712_RS03205	0.0198348	0.917422	fatty acid kinase catalytic subunit FakA	fakA	protein_coding	139004	140650	-
D712_RS03210	0.0973153	0.573806	Asp23/Gls24 family envelope stress response protein		protein_coding	140665	141039	-
D712_RS03215	0.811751	6.55341e-06	50S ribosomal protein L28	rpmB	protein_coding	141482	141670	+
D712_RS03220	0.147919	0.360411	thiamine diphosphokinase		protein_coding	142051	142692	-
D712_RS03225	-0.0338302	0.860378	ribulose-phosphate 3-epimerase	rpe	protein_coding	142699	143343	-
D712_RS03230	-0.0305536	0.871935	ribosome small subunit-dependent GTPase A	rsgA	protein_coding	143344	144219	-
D712_RS03235	-0.0442226	0.822084	serine/threonine protein kinase Stk1	pknB	protein_coding	144447	146441	-
D712_RS03240	-0.129732	0.470103	protein-serine/threonine phosphatase Stp1		protein_coding	146438	147181	-
D712_RS03245	-0.0701296	0.70468	23S rRNA (adenine(2503)-C(2))-methyltransferase RlmN	rlmN	protein_coding	147188	148282	-
D712_RS03250	-0.155777	0.350915	16S rRNA (cytosine(967)-C(5))-methyltransferase RsmB	rsmB	protein_coding	148285	149592	-
D712_RS03255	-0.275726	0.0803917	methionyl-tRNA formyltransferase	fmt	protein_coding	149589	150524	-
D712_RS03260	-0.189535	0.252138	peptide deformylase		protein_coding	150517	151005	-
D712_RS03265	0.225229	0.269303	TM2 domain-containing protein		protein_coding	151304	151507	+
D712_RS03270	-0.369011	0.0517695	hypothetical protein		protein_coding	151670	152623	-
D712_RS03275	0.0786887	0.696012	primosomal protein N'	priA	protein_coding	153129	155537	-
D712_RS03280	-0.055128	0.802199	bifunctional phosphopantothenoylcysteine decarboxylase/phosphopantothenate--cysteine ligase CoaBC	coaBC	protein_coding	155537	156736	-
D712_RS03285	0.151588	0.499671	DNA-directed RNA polymerase subunit omega	rpoZ	protein_coding	156952	157170	-
D712_RS03290	0.0997281	0.676257	guanylate kinase	gmk	protein_coding	157170	157793	-
D712_RS03295	-0.38249	0.00751284	NFACT family protein		protein_coding	158068	159765	+
D712_RS03300	0.18524	0.267905	VOC family protein		protein_coding	160028	160429	-
D712_RS02130	1.46351	2.9261e-05	sirohydrochlorin chelatase		protein_coding	144765	145496	-
D712_RS03310	1.10138	0.116149	orotate phosphoribosyltransferase	pyrE	protein_coding	161108	161719	-
D712_RS03315	1.17645	0.0877443	orotidine-5'-phosphate decarboxylase	pyrF	protein_coding	161719	162411	-
D712_RS03320	1.16819	0.0774805	carbamoyl-phosphate synthase large subunit	carB	protein_coding	162521	165694	-
D712_RS03325	1.22133	0.0546791	carbamoyl phosphate synthase small subunit		protein_coding	165687	166787	-
D712_RS08065	1.46178	2.43941e-16	extracellular matrix protein-binding adhesin Emp	emp	protein_coding	75712	76734	+
D712_RS13250	1.46035	1.67677e-19	DNA starvation/stationary phase protection protein		protein_coding	32908	33351	+
D712_RS07550	1.45582	3.73944e-11	MarR family transcriptional regulator		protein_coding	130644	131063	+
D712_RS03345	0.780347	0.000701427	bifunctional pyr operon transcriptional regulator/uracil phosphoribosyltransferase PyrR	pyrR	protein_coding	170515	171042	-
D712_RS03350	0.146309	0.41848	RluA family pseudouridine synthase		protein_coding	171442	172359	-
D712_RS03355	0.325841	0.094999	signal peptidase II	lspA	protein_coding	172359	172850	-
D712_RS03365	0.40161	0.174239	IS5/IS1182 family transposase		pseudogene	173398	173699	+
D712_RS03370	-0.0526486	0.783138	VOC family protein		protein_coding	173674	174471	-
D712_RS03375	-0.254031	0.0506011	isoleucine--tRNA ligase	ileS	protein_coding	174762	177515	-
D712_RS03380	0.042977	0.8385	DivIVA domain-containing protein		protein_coding	177736	178353	-
D712_RS03385	0.120627	0.473412	RNA-binding protein		protein_coding	178377	179156	-
D712_RS03390	0.102105	0.694635	YggT family protein		protein_coding	179266	179556	-
D712_RS03395	-0.133737	0.419627	cell division protein SepF		protein_coding	179568	180131	-
D712_RS03400	-0.0170788	0.933336	YggS family pyridoxal phosphate-dependent enzyme		protein_coding	180128	180796	-
D712_RS03405	0.258168	0.12978	peptidoglycan editing factor PgeF	pgeF	protein_coding	180820	181611	-
D712_RS03410	0.0830159	0.624289	cell division protein FtsZ	ftsZ	protein_coding	181871	183043	-
D712_RS03415	0.0635758	0.693363	cell division protein FtsA	ftsA	protein_coding	183076	184488	-
D712_RS03420	-0.167103	0.321092	cell division protein FtsQ/DivIB		protein_coding	184594	185913	-
D712_RS03425	-0.0879752	0.638845	UDP-N-acetylmuramoyl-L-alanine--D-glutamate ligase	murD	protein_coding	185929	187278	-
D712_RS03430	-0.0547765	0.809639	phospho-N-acetylmuramoyl-pentapeptide-transferase	mraY	protein_coding	187280	188245	-
D712_RS03435	0.313757	0.0931514	penicillin-binding protein		protein_coding	188537	190771	-
D712_RS03440	0.33301	0.0116533	cell division protein FtsL	ftsL	protein_coding	190752	191153	-
D712_RS03445	0.26566	0.0547187	16S rRNA (cytosine(1402)-N(4))-methyltransferase RsmH	rsmH	protein_coding	191167	192102	-
D712_RS03450	0.237396	0.108089	division/cell wall cluster transcriptional repressor MraZ	mraZ	protein_coding	192118	192549	-
D712_RS03455	-0.409545	0.00882924	bacillithiol biosynthesis cysteine-adding enzyme BshC	bshC	protein_coding	192693	194306	-
D712_RS03460	-0.463184	0.00590093	N-acetyltransferase		protein_coding	194501	194941	+
D712_RS03465	-0.702831	6.5534e-06	YjjG family noncanonical pyrimidine nucleotidase		protein_coding	195050	195745	-
D712_RS03470	0.371243	0.332934	beta-class phenol-soluble modulin		protein_coding	195869	196003	-
D712_RS03475	0.216887	0.585248	beta-class phenol-soluble modulin		protein_coding	196060	196194	-
D712_RS07210	1.42702	7.53054e-12	ABC transporter permease		protein_coding	63889	64959	+
D712_RS02510	1.42192	1.33937e-06	D-histidine (S)-2-aminobutanoyltransferase CntL	cntL	protein_coding	218991	219809	-
D712_RS03305	1.42178	0.000251884	hypothetical protein		protein_coding	160866	161078	-
D712_RS01050	1.40655	0.000880182	ATP phosphoribosyltransferase	hisG	protein_coding	222571	223185	-
D712_RS03500	0.0536324	0.860111	YfcC family protein		protein_coding	199323	200879	-
D712_RS03505	-0.30838	0.105767	carbamate kinase	arcC	protein_coding	201051	201983	-
D712_RS03510	-0.1821	0.412699	ornithine carbamoyltransferase	argF	protein_coding	202006	203007	-
D712_RS03515	0.957536	0.00235562	superantigen-like protein SSL14		protein_coding	203445	204170	+
D712_RS03520	0.669453	0.0166695	superantigen-like protein SSL13		protein_coding	204265	204990	+
D712_RS01085	1.40117	5.85722e-06	S-adenosyl-l-methionine hydroxide adenosyltransferase family protein		protein_coding	229289	230137	-
D712_RS03530	0.852062	0.00109193	hypothetical protein		protein_coding	206304	206528	-
D712_RS03535	0.597495	0.0401551	hypothetical protein		protein_coding	206485	206631	-
D712_RS00825	1.39177	2.20094e-14	arginine deiminase	arcA	protein_coding	165319	166554	-
D712_RS03545	-0.00642875	0.987409	TIGR01741 family protein		protein_coding	1	275	-
D712_RS03550	-0.0777411	0.851405	TIGR01741 family protein		protein_coding	324	785	-
D712_RS03555	-0.5316	0.00279567	TIGR01741 family protein		protein_coding	796	1296	-
D712_RS03560	-0.685353	1.27957e-05	DNA/RNA non-specific endonuclease		protein_coding	1307	3151	-
D712_RS03565	-0.964884	0.000536815	hypothetical protein		protein_coding	3161	3478	-
D712_RS03570	-0.828589	7.68281e-05	DUF5081 family protein		protein_coding	3478	4152	-
D712_RS03575	-0.240543	0.491267	WXG100 family type VII secretion effector EsxB	esxB	protein_coding	4152	4466	-
D712_RS03580	-0.864309	7.3416e-05	type VII secretion substrate EsaC	esaC	protein_coding	4482	4874	-
D712_RS03585	-0.966669	2.73857e-10	type VII secretion protein EssC	essC	protein_coding	4904	9343	-
D712_RS03590	-0.92159	9.1785e-06	type VII secretion protein EssB	essB	protein_coding	9365	10699	-
D712_RS03595	-0.585269	0.0516752	type VII secretion protein EsaB	esaB	protein_coding	10712	10954	-
D712_RS03600	-0.699304	0.00125097	type VII secretion protein EssA	essA	protein_coding	10926	11384	-
D712_RS03605	-0.775398	4.19302e-06	type VII secretion protein EsaA	esaA	protein_coding	11384	14413	-
D712_RS10410	1.38646	1.65041e-08	heme uptake protein IsdB	isdB	protein_coding	48190	50127	-
D712_RS03615	-0.539112	0.000765538	CHAP domain-containing protein		protein_coding	15037	15930	+
D712_RS08755	1.37977	1.06249e-15	YSIRK domain-containing triacylglycerol lipase Lip2/Geh	lip2	protein_coding	20011	22086	+
D712_RS03625	-0.868092	1.55393e-05	ABC transporter permease		protein_coding	17852	19018	+
D712_RS03630	-0.997828	6.20867e-07	ABC transporter permease		protein_coding	19015	19935	+
D712_RS03635	-0.939458	6.62873e-06	ABC transporter ATP-binding protein		protein_coding	19949	20608	+
D712_RS05150	1.37801	1.42314e-26	AbrB family transcriptional regulator		protein_coding	6663	7736	-
D712_RS14845	1.37245	4.36037e-11	LPXTG cell wall anchor domain-containing protein		protein_coding	59324	59461	+
D712_RS03650	-0.608067	0.00111152	MFS transporter		protein_coding	23162	24538	+
D712_RS03655	-0.705737	0.0554433	hypothetical protein		protein_coding	24666	25058	-
D712_RS00150	1.36457	1.38577e-10	ATP-binding cassette domain-containing protein		protein_coding	33575	34270	+
D712_RS03665	0.16959	0.435052	LacI family transcriptional regulator		protein_coding	25438	26436	+
D712_RS07965	1.35738	5.83868e-30	type I glyceraldehyde-3-phosphate dehydrogenase	gap	protein_coding	55120	56130	+
D712_RS08870	1.34949	0.000938447	EfeM/EfeO family lipoprotein		protein_coding	43518	44372	+
D712_RS14780	1.3449	0.00528949	hypothetical protein		protein_coding	38916	39044	-
D712_RS03685	NA	NA	hypothetical protein		protein_coding	29008	29142	-
D712_RS03690	-0.260056	0.207353	class I SAM-dependent methyltransferase		protein_coding	29161	29922	+
D712_RS09230	1.33367	5.30075e-06	myeloperoxidase inhibitor SPIN	spn	protein_coding	109479	109787	-
D712_RS03480	1.32393	4.10704e-06	tRNA-Arg			196558	196631	+
D712_RS03705	0.239448	0.108297	GntR family transcriptional regulator		protein_coding	32691	33395	+
D712_RS03710	-0.438371	0.0208661	antiholin-like protein LrgB	lrgB	protein_coding	33503	34204	-
D712_RS03715	-0.150226	0.6804	antiholin-like murein hydrolase modulator LrgA	lrgA	protein_coding	34197	34640	-
D712_RS03720	0.179041	0.489688	response regulator transcription factor LytR		protein_coding	34753	35493	-
D712_RS03725	0.241433	0.40983	sensor histidine kinase		protein_coding	35496	37250	-
D712_RS03730	0.119975	0.511801	iron-sulfur cluster repair di-iron protein ScdA	scdA	protein_coding	37495	38169	-
D712_RS03735	-0.350844	0.00489816	poly(ribitol-phosphate) beta-N-acetylglucosaminyltransferase	tarS	protein_coding	38313	40034	-
D712_RS03740	-0.340097	0.00765806	CDP-glycerol glycerophosphotransferase family protein		protein_coding	40067	41755	-
D712_RS03745	-0.392338	0.00336436	ribitol-5-phosphate dehydrogenase		protein_coding	41777	42802	-
D712_RS03750	-0.402274	0.00260583	D-ribitol-5-phosphate cytidylyltransferase		protein_coding	42795	43511	-
D712_RS03755	-0.416072	0.00408297	CDP-glycerol glycerophosphotransferase family protein		protein_coding	43787	44956	-
D712_RS12475	1.31906	0.00157104	tRNA-Glu			19519	19590	-
D712_RS06185	1.31672	6.83234e-14	cysteine protease staphopain A	scpA	protein_coding	52175	53341	+
D712_RS11915	1.31019	3.87728e-10	HTH-type transcriptional regulator SarS	sarS	protein_coding	34139	34891	-
D712_RS03775	-0.58442	0.00513585	galactitol-1-phosphate 5-dehydrogenase		protein_coding	49362	50405	-
D712_RS03780	NA	NA	hypothetical protein		protein_coding	50429	50575	-
D712_RS03785	-0.338143	0.193708	zinc-binding dehydrogenase		protein_coding	50577	51632	-
D712_RS03790	-0.299436	0.306349	PTS galactitol transporter subunit IIC		protein_coding	51650	52909	-
D712_RS03795	-0.872373	0.0744357	PTS sugar transporter subunit IIB		protein_coding	53136	53414	-
D712_RS03800	-0.930265	0.0465404	PTS sugar transporter subunit IIA		protein_coding	53437	53904	-
D712_RS03805	-0.0582026	0.878436	BglG family transcription antiterminator		protein_coding	53889	55985	-
D712_RS03810	NA	NA	hypothetical protein		pseudogene	56116	56213	-
D712_RS03815	0.167281	0.412484	nucleoside hydrolase		protein_coding	56323	57258	-
D712_RS03330	1.30071	0.0304229	dihydroorotase		protein_coding	166789	168063	-
D712_RS03825	0.00521436	0.98444	L-lactate dehydrogenase		protein_coding	59469	60422	-
D712_RS03830	NA	NA	hypothetical protein		protein_coding	60733	60840	-
D712_RS03835	-0.926409	1.04759e-09	FAD-binding oxidoreductase		protein_coding	60995	62140	+
D712_RS03840	-0.76738	0.000281946	hypothetical protein		protein_coding	62166	62339	+
D712_RS03845	-0.237419	0.359115	DUF488 domain-containing protein		protein_coding	62496	62852	+
D712_RS03850	-0.631911	2.86377e-05	ABC transporter substrate-binding protein		protein_coding	63050	64525	+
D712_RS02755	1.29553	1.35778e-08	hypothetical protein		protein_coding	36798	36983	-
D712_RS03860	-0.309514	0.261142	acyl CoA:acetate/3-ketoacid CoA transferase		protein_coding	66422	67999	+
D712_RS03865	-0.383632	0.150099	acyl--CoA ligase		protein_coding	68025	69530	+
D712_RS03870	-0.455082	0.363008	acyl-CoA dehydrogenase family protein		protein_coding	69642	70853	+
D712_RS03875	-0.181401	0.545003	3-hydroxyacyl-CoA dehydrogenase/enoyl-CoA hydratase family protein		protein_coding	71039	73300	+
D712_RS03880	-0.239479	0.323771	thiolase family protein		protein_coding	73330	74514	+
D712_RS00820	1.293	1.96061e-08	ornithine carbamoyltransferase	argF	protein_coding	164276	165286	-
D712_RS07605	1.27262	0.0120781	hypothetical protein		protein_coding	144023	144148	+
D712_RS11840	1.27232	1.3935e-13	phosphatidylinositol-specific phospholipase C		protein_coding	13023	14009	+
D712_RS03900	0.192623	0.631835	glycerophosphoryl diester phosphodiesterase membrane domain-containing protein		protein_coding	77775	79538	-
D712_RS10640	1.24714	1.84659e-20	YjiH family protein		protein_coding	8535	9905	-
D712_RS06385	1.24118	1.78705e-07	SH3 domain-containing protein		pseudogene	84157	84492	-
D712_RS03915	0.120756	0.484818	ABC transporter substrate-binding protein		protein_coding	83475	84443	+
D712_RS03920	0.218153	0.130308	sensor histidine kinase		protein_coding	84440	85996	+
D712_RS03925	0.13775	0.438618	response regulator transcription factor		protein_coding	85989	86747	+
D712_RS05915	1.22478	7.77237e-18	peroxide-responsive transcriptional repressor PerR	perR	protein_coding	734	1180	-
D712_RS05130	1.22457	2.41279e-07	A24 family peptidase		protein_coding	586	1293	-
D712_RS13295	1.21929	2.825e-14	hypothetical protein		protein_coding	6386	6814	-
D712_RS13845	1.21188	0.000253754	response regulator transcription factor		protein_coding	366	1061	-
D712_RS07410	1.19835	5.08588e-13	IDEAL domain-containing protein		protein_coding	108663	108881	+
D712_RS07205	1.19594	0.000130341	ABC transporter permease		protein_coding	62963	63889	+
D712_RS09910	1.19237	1.41067e-08	aspartate-semialdehyde dehydrogenase		protein_coding	35251	36240	-
D712_RS02305	1.18689	7.70448e-09	type I toxin-antitoxin system Fst family toxin		protein_coding	175870	175977	-
D712_RS03495	1.18484	1.01137e-06	hypothetical protein		protein_coding	198789	199016	-
D712_RS03975	-0.329523	0.141103	M23 family metallopeptidase		protein_coding	97688	98266	-
D712_RS03980	-0.00688068	0.977317	FMN-dependent NADH-azoreductase		protein_coding	98475	99101	+
D712_RS03985	-0.585162	0.00845443	tandem-type lipoprotein		protein_coding	99290	100063	+
D712_RS03990	-0.0783434	0.746345	gamma-glutamyltransferase	ggt	protein_coding	100376	102382	-
D712_RS03995	0.384977	0.0393549	ABC transporter substrate-binding protein		protein_coding	102420	104195	-
D712_RS04000	0.55236	0.0369071	ABC transporter permease		protein_coding	104212	105375	-
D712_RS04005	0.845738	0.000921657	ABC transporter permease		protein_coding	105381	106859	-
D712_RS04010	0.106951	0.822566	ABC transporter ATP-binding protein		protein_coding	106816	108408	+
D712_RS04015	0.88838	1.2029e-05	helix-turn-helix transcriptional regulator		protein_coding	108918	109115	-
D712_RS04020	0.654738	0.00041489	ABC transporter ATP-binding protein		protein_coding	109281	110003	-
D712_RS04025	0.288525	0.28129	stage II sporulation protein M		protein_coding	110015	110479	-
D712_RS04030	0.78126	0.00239882	hypothetical protein		protein_coding	110517	112235	-
D712_RS04035	0.566527	0.00138208	putative cyclic bacteriocin		protein_coding	112273	112494	-
D712_RS04040	0.370725	0.0202794	ABC transporter permease		protein_coding	112701	113879	-
D712_RS04045	0.316288	0.12795	ABC transporter ATP-binding protein		protein_coding	113876	114556	-
D712_RS04050	0.537204	0.00268034	efflux RND transporter periplasmic adaptor subunit		pseudogene	114553	115652	-
D712_RS04055	0.483778	0.0334759	hypothetical protein		protein_coding	115777	116376	+
D712_RS04060	-0.132287	0.407013	type I restriction endonuclease subunit R		protein_coding	116523	119312	-
D712_RS04065	-0.494499	0.0529179	hypothetical protein		protein_coding	119525	119806	+
D712_RS02375	1.18226	4.60839e-09	MFS transporter		protein_coding	192288	193688	-
D712_RS07460	1.17291	2.22813e-16	hypothetical protein		protein_coding	115296	115586	-
D712_RS03765	1.17013	4.25037e-17	alcohol dehydrogenase catalytic domain-containing protein		protein_coding	47100	48125	-
D712_RS06880	1.16938	0.00374315	ketol-acid reductoisomerase	ilvC	protein_coding	160233	161237	+
D712_RS01960	1.16878	1.18082e-15	L-lactate permease		protein_coding	106296	107894	-
D712_RS04095	NA	NA	hypothetical protein		protein_coding	126904	127005	-
D712_RS09555	1.16853	4.97211e-11	HAD family hydrolase		protein_coding	68262	68909	+
D712_RS01445	1.16613	4.36037e-11	HTH-type transcriptional regulator SarV	sarV	protein_coding	10043	10393	-
D712_RS04110	0.848507	1.59305e-08	branched-chain amino acid transport system II carrier protein	brnQ	protein_coding	129741	131090	+
D712_RS00980	1.16114	2.22823e-10	ica operon transcriptional regulator IcaR	icaR	protein_coding	209489	210049	-
D712_RS04120	0.75904	0.000728024	N-acetyl-gamma-glutamyl-phosphate reductase	argC	protein_coding	132572	133603	+
D712_RS04125	0.753073	0.000738649	bifunctional glutamate N-acetyltransferase/amino-acid acetyltransferase ArgJ	argJ	protein_coding	133615	134856	+
D712_RS04130	0.557602	0.004354	acetylglutamate kinase	argB	protein_coding	134872	135636	+
D712_RS04135	0.451597	0.005462	YagU family protein		protein_coding	135906	136385	+
D712_RS04140	-0.216162	0.261675	4'-phosphopantetheinyl transferase superfamily protein		protein_coding	136713	137357	-
D712_RS04145	-0.258329	0.171449	non-ribosomal peptide synthetase		protein_coding	137370	144545	-
D712_RS04150	-0.0480767	0.819313	MFS transporter		protein_coding	144992	146242	-
D712_RS04155	0.36959	0.146185	NAD-dependent formate dehydrogenase		protein_coding	146628	147653	-
D712_RS04160	0.660978	6.1806e-05	DUF2294 domain-containing protein		protein_coding	147827	148186	-
D712_RS04165	-0.70076	0.00928742	acyl-CoA/acyl-ACP dehydrogenase		protein_coding	148403	149434	-
D712_RS02535	1.16052	4.61279e-06	carboxymuconolactone decarboxylase family protein		protein_coding	224902	225324	-
D712_RS10540	1.15333	0.0133206	hypothetical protein		protein_coding	76398	76565	+
D712_RS03760	1.13893	4.62963e-15	CDP-glycerol glycerophosphotransferase family protein		protein_coding	45384	47078	-
D712_RS03855	1.13628	9.38694e-12	PrsW family intramembrane metalloprotease		protein_coding	64839	65981	-
D712_RS03770	1.13577	1.57416e-13	2-C-methyl-D-erythritol 4-phosphate cytidylyltransferase		protein_coding	48118	48834	-
D712_RS04195	-0.172913	0.40056	cation diffusion facilitator family transporter		protein_coding	153402	154361	-
D712_RS06095	1.13488	0.0281542	hypothetical protein		protein_coding	32094	32186	-
D712_RS04205	0.0693737	0.792533	YbaN family protein		protein_coding	156922	157305	+
D712_RS04210	0.0258402	0.932357	staphylobilin-forming heme oxygenase IsdI	isdI	protein_coding	157312	157638	+
D712_RS04215	-0.237657	0.162552	type 8 capsular polysaccharide synthesis protein Cap8P	cap8P	protein_coding	157703	158848	-
D712_RS04220	-0.334687	0.0984724	type 8 capsular polysaccharide synthesis protein Cap8O	cap8O	protein_coding	158925	160187	-
D712_RS04225	-0.2526	0.188763	capsular polysaccharide type 5/8 biosynthesis epimerase CapN	capN	protein_coding	160241	161128	-
D712_RS04230	-0.214522	0.30623	type 8 capsular polysaccharide synthesis protein Cap8M	cap8M	protein_coding	161128	161685	-
D712_RS04235	-0.368652	0.0453037	type 8 capsular polysaccharide synthesis protein Cap8L	cap8L	protein_coding	161696	162901	-
D712_RS04240	-0.222559	0.431737	capsular polysaccharide biosynthesis protein		protein_coding	162902	164107	-
D712_RS04245	-0.0939612	0.713334	O-antigen ligase family protein		protein_coding	164100	165266	-
D712_RS04250	-0.297507	0.249852	glycosyltransferase		protein_coding	165280	166389	-
D712_RS04255	-0.698317	0.000423574	CatB-related O-acetyltransferase		protein_coding	166394	167020	-
D712_RS04260	-0.764821	2.82426e-05	type 8 capsular polysaccharide synthesis protein Cap8G	cap8G	protein_coding	167023	168147	-
D712_RS04265	-0.842885	1.04535e-05	type 8 capsular polysaccharide synthesis protein Cap8F	cap8F	protein_coding	168151	169260	-
D712_RS04270	-0.542978	0.0126206	type 8 capsular polysaccharide synthesis protein Cap8E	cap8E	protein_coding	169273	170301	-
D712_RS04275	-0.56856	0.0179451	type 8 capsular polysaccharide synthesis protein Cap8D	cap8D	protein_coding	170291	172114	-
D712_RS04280	-0.774801	0.0234111	type 8 capsular polysaccharide synthesis protein Cap8C	cap8C	protein_coding	172134	172898	-
D712_RS04285	-0.630997	0.00591475	type 8 capsular polysaccharide synthesis protein Cap8B	cap8B	protein_coding	172901	173587	-
D712_RS04290	-0.937789	0.00671345	capsular polysaccharide type 5/8 biosynthesis protein CapA	capA	protein_coding	173603	174271	-
D712_RS04295	0.27328	0.139793	bifunctional acetaldehyde-CoA/alcohol dehydrogenase	adhE	protein_coding	174614	177223	-
D712_RS04300	0.290993	0.0396994	XRE family transcriptional regulator		protein_coding	177608	178783	-
D712_RS04305	0.349055	0.026222	hypothetical protein		protein_coding	178789	179556	-
D712_RS04310	0.0871646	0.636131	bifunctional metallophosphatase/5'-nucleotidase		protein_coding	179713	181248	-
D712_RS04315	-0.131869	0.61458	hypothetical protein		protein_coding	181299	182843	-
D712_RS04320	0.440161	0.0304767	phosphate/phosphite/phosphonate ABC transporter substrate-binding protein		protein_coding	183072	184028	+
D712_RS04325	0.744625	0.00160642	phosphonate ABC transporter ATP-binding protein	phnC	protein_coding	184223	184996	+
D712_RS04330	0.373017	0.143702	phosphonate ABC transporter, permease protein PhnE	phnE	protein_coding	184998	185798	+
D712_RS04335	0.252476	0.311137	phosphonate ABC transporter, permease protein PhnE	phnE	protein_coding	185795	186610	+
D712_RS04340	-0.0146629	0.943639	phosphopentomutase	deoB	protein_coding	186739	187917	-
D712_RS04345	0.430309	0.0885252	radical SAM family heme chaperone HemW	hemW	protein_coding	407	1531	+
D712_RS04350	0.111964	0.695735	heat-inducible transcriptional repressor HrcA	hrcA	protein_coding	1632	2609	+
D712_RS04355	-0.0782122	0.734161	nucleotide exchange factor GrpE	grpE	protein_coding	2641	3267	+
D712_RS04360	-0.127045	0.551401	molecular chaperone DnaK	dnaK	protein_coding	3336	5168	+
D712_RS04365	-0.136895	0.545468	molecular chaperone DnaJ	dnaJ	protein_coding	5304	6443	+
D712_RS04370	-0.0966738	0.661086	50S ribosomal protein L11 methyltransferase	prmA	protein_coding	6447	7385	+
D712_RS04375	0.00977366	0.968266	16S rRNA (uracil(1498)-N(3))-methyltransferase		protein_coding	7387	8139	+
D712_RS04380	0.0990175	0.623535	tRNA (N(6)-L-threonylcarbamoyladenosine(37)-C(2))-methylthiotransferase MtaB	mtaB	protein_coding	8146	9492	+
D712_RS04385	0.626836	4.3902e-06	30S ribosomal protein S21	rpsU	protein_coding	9785	9961	+
D712_RS04390	0.397959	0.00529118	hypothetical protein		protein_coding	10205	10888	+
D712_RS04395	0.230297	0.131772	flotillin-like protein FloA	floA	protein_coding	10906	11895	+
D712_RS04400	0.334204	0.0153715	hypothetical protein		protein_coding	11912	12610	+
D712_RS04405	0.0928247	0.643108	PhoH family protein		protein_coding	12914	13861	+
D712_RS04410	0.0838706	0.663269	rRNA maturation RNase YbeY	ybeY	protein_coding	13862	14329	+
D712_RS04415	0.308999	0.126868	diacylglycerol kinase		protein_coding	14332	14676	+
D712_RS04420	0.182173	0.270033	cytidine deaminase	cdd	protein_coding	14687	15091	+
D712_RS04425	0.231483	0.138819	GTPase Era	era	protein_coding	15092	15991	+
D712_RS04430	0.343754	0.0182542	DNA repair protein RecO	recO	protein_coding	16019	16765	+
D712_RS04435	-0.149001	0.381939	glycine--tRNA ligase		protein_coding	16915	18306	-
D712_RS04440	0.178564	0.290886	helix-turn-helix transcriptional regulator		protein_coding	18641	19264	+
D712_RS04445	0.0812862	0.665483	kinase/pyrophosphorylase		protein_coding	19275	20093	+
D712_RS04450	0.428854	0.00645146	DNA primase	dnaG	protein_coding	20154	21971	+
D712_RS04455	0.20246	0.137184	RNA polymerase sigma factor RpoD	rpoD	protein_coding	22195	23301	+
D712_RS04460	0.78971	7.98627e-06	tRNA (adenine(22)-N(1))-methyltransferase TrmK		protein_coding	23432	24109	+
D712_RS04465	0.572643	0.000149233	Nif3-like dinuclear metal center hexameric protein		protein_coding	24112	25212	+
D712_RS04470	0.144461	0.428748	DEAD/DEAH box helicase		protein_coding	25326	26672	+
D712_RS04475	0.162796	0.329881	deoxyribonuclease IV		protein_coding	26682	27572	+
D712_RS04480	0.103308	0.709327	metal ABC transporter ATP-binding protein		protein_coding	27698	28483	+
D712_RS04485	-0.138	0.554728	metal ABC transporter permease		protein_coding	28525	29388	+
D712_RS04490	-0.0674433	0.861683	transcriptional repressor		protein_coding	29375	29785	+
D712_RS07970	1.12067	1.2799e-17	phosphoglycerate kinase		protein_coding	56269	57459	+
D712_RS04500	0.32624	0.0145274	penicillin-binding protein 2		protein_coding	30781	32856	+
D712_RS04505	0.317085	0.0808408	50S ribosomal protein L33	rpmG	protein_coding	32969	33118	+
D712_RS04510	0.543484	0.000536815	5-formyltetrahydrofolate cyclo-ligase		protein_coding	33327	33866	+
D712_RS04515	0.214371	0.261561	rhomboid family intramembrane serine protease		protein_coding	33878	35341	+
D712_RS04520	0.372271	0.0735937	YqgQ family protein		protein_coding	35322	35525	+
D712_RS04525	0.0511042	0.796523	ROK family glucokinase		protein_coding	35522	36508	+
D712_RS04530	0.116196	0.531527	MTH1187 family thiamine-binding protein		protein_coding	36508	36837	+
D712_RS04535	0.124532	0.455525	MBL fold metallo-hydrolase		protein_coding	36834	37457	+
D712_RS04540	0.385105	0.0472477	competence type IV pilus ATPase ComGA	comGA	protein_coding	37509	38483	+
D712_RS04545	0.31593	0.331563	competence type IV pilus assembly protein ComGB	comGB	protein_coding	38455	39525	+
D712_RS04550	-0.312153	0.551036	competence type IV pilus major pilin ComGC	comGC	protein_coding	39539	39850	+
D712_RS04555	0.216321	0.690999	competence type IV pilus minor pilin ComGD	comGD	protein_coding	39828	40274	+
D712_RS04560	-0.264919	0.5669	hypothetical protein		protein_coding	40261	40560	+
D712_RS04565	0.0306817	0.964367	prepilin-type N-terminal cleavage/methylation domain-containing protein		protein_coding	40478	40975	+
D712_RS04570	NA	NA	hypothetical protein		protein_coding	41072	41218	+
D712_RS09590	1.11731	1.21296e-10	C1q-binding complement inhibitor VraX	vraX	protein_coding	74685	74852	-
D712_RS09505	1.1114	5.13497e-09	MSCRAMM family adhesin SdrD	sdrD	protein_coding	52801	56814	+
D712_RS04115	1.10691	3.64842e-08	ornithine--oxo-acid transaminase	rocD	protein_coding	131349	132533	+
D712_RS08075	1.10323	0.000878246	thermonuclease family protein		protein_coding	77931	78617	+
D712_RS04595	-0.259329	0.108297	rhodanese-like domain-containing protein		protein_coding	46178	46564	-
D712_RS04600	0.235276	0.106125	lipoate--protein ligase family protein		protein_coding	46722	47552	+
D712_RS04605	0.501996	0.195432	membrane protein		protein_coding	47616	47834	-
D712_RS04610	0.362123	0.150148	hypothetical protein		protein_coding	47848	48429	-
D712_RS04615	0.0272684	0.913678	aminopeptidase P family protein		protein_coding	48534	49595	+
D712_RS04620	0.201365	0.181687	elongation factor P	efp	protein_coding	49621	50178	+
D712_RS04625	0.0199995	0.923756	acetyl-CoA carboxylase biotin carboxyl carrier protein	accB	protein_coding	50652	51116	+
D712_RS04630	0.0448055	0.805809	acetyl-CoA carboxylase biotin carboxylase subunit	accC	protein_coding	51116	52471	+
D712_RS04635	0.128497	0.485313	Asp23/Gls24 family envelope stress response protein		protein_coding	52486	52848	+
D712_RS04640	0.274426	0.165809	transcription antitermination factor NusB	nusB	protein_coding	52908	53297	+
D712_RS04645	0.177065	0.309657	exodeoxyribonuclease VII large subunit	xseA	protein_coding	53314	54651	+
D712_RS04650	0.104058	0.588333	exodeoxyribonuclease VII small subunit		protein_coding	54644	54874	+
D712_RS04655	0.121636	0.500251	polyprenyl synthetase family protein		protein_coding	54852	55733	+
D712_RS04660	0.72751	4.84988e-06	transcriptional regulator ArgR	argR	protein_coding	56165	56617	+
D712_RS04665	0.624057	1.87468e-05	DNA repair protein RecN	recN	protein_coding	56633	58312	+
D712_RS04670	0.573855	2.42567e-05	dihydrolipoyl dehydrogenase	lpdA	protein_coding	58463	59884	+
D712_RS04675	0.490921	0.000279659	thiamine pyrophosphate-dependent dehydrogenase E1 component subunit alpha		protein_coding	59900	60892	+
D712_RS04680	0.463856	0.000871379	alpha-ketoacid dehydrogenase subunit beta		protein_coding	60892	61875	+
D712_RS04685	0.486367	0.000399839	2-oxo acid dehydrogenase subunit E2		protein_coding	61888	63162	+
D712_RS04690	-0.861548	1.19011e-05	BrxA/BrxB family bacilliredoxin		protein_coding	63513	63950	+
D712_RS04695	-0.632553	1.36284e-05	aromatic acid exporter family protein		protein_coding	63964	64944	+
D712_RS08770	1.09874	0.00268337	hypothetical protein		protein_coding	24523	24615	+
D712_RS04705	-0.330772	0.0335237	tripeptidase T		protein_coding	65513	66646	+
D712_RS04710	-0.0875217	0.612771	NADP-dependent phosphogluconate dehydrogenase	gndA	protein_coding	66714	68120	+
D712_RS04715	0.237111	0.272616	MFS transporter		protein_coding	68436	69653	+
D712_RS04720	-0.0799467	0.818854	VOC family protein		protein_coding	70120	70491	+
D712_RS04725	NA	NA	hypothetical protein		protein_coding	70430	70684	+
D712_RS04090	1.08587	5.63101e-07	glucose-specific PTS transporter subunit IIBC	ptsG	protein_coding	124880	126925	+
D712_RS02505	1.0822	3.74251e-05	staphylopine dehydrogenase CntM	cntM	protein_coding	217697	218998	-
D712_RS04740	0.44713	0.000608738	AraC family transcriptional regulator		protein_coding	73451	74317	-
D712_RS04745	0.24447	0.111007	glucose-6-phosphate dehydrogenase	zwf	protein_coding	74547	76031	-
D712_RS04750	0.174328	0.260979	ribonuclease Z	rnz	protein_coding	76344	77264	+
D712_RS04755	0.0709594	0.818854	pyrroline-5-carboxylate reductase	proC	protein_coding	77367	78182	-
D712_RS04760	0.0153642	0.944773	SDR family oxidoreductase		protein_coding	78324	79079	+
D712_RS04765	0.101485	0.623535	hypothetical protein		protein_coding	79095	79343	+
D712_RS04770	-0.567593	0.00239882	aldo/keto reductase		protein_coding	79559	80467	-
D712_RS04775	-0.553845	0.000522388	NUDIX hydrolase		protein_coding	80549	81091	+
D712_RS04780	0.36978	0.0060635	transcriptional repressor		protein_coding	81196	81645	+
D712_RS04785	0.636888	0.000581229	site-specific tyrosine recombinase XerD	xerD	protein_coding	81694	82581	+
D712_RS04790	-0.356556	0.0841095	DUF309 domain-containing protein		protein_coding	82659	83165	-
D712_RS04795	0.181147	0.218026	segregation/condensation protein A		protein_coding	83257	83988	+
D712_RS04800	0.220322	0.145379	SMC-Scp complex subunit ScpB	scpB	protein_coding	83981	84523	+
D712_RS04805	0.159839	0.331898	rRNA pseudouridine synthase		protein_coding	84516	85253	+
D712_RS04810	-0.788934	7.85744e-10	two-component system response regulator SrrA	srrA	protein_coding	85386	86111	+
D712_RS04815	-0.0714355	0.764448	two-component system sensor histidine kinase SrrB	srrB	protein_coding	86092	87843	+
D712_RS06190	1.08001	0.000353967	staphostatin A		protein_coding	53372	53698	+
D712_RS09935	1.07928	0.0110007	phosphate ABC transporter substrate-binding protein PstS		protein_coding	42196	43179	+
D712_RS04830	-0.270465	0.215529	DUF1672 domain-containing protein		protein_coding	91258	92163	+
D712_RS04835	-0.229416	0.269303	DUF1672 domain-containing protein		protein_coding	92221	93117	+
D712_RS04845	0.00609263	0.981245	DUF1672 domain-containing protein		protein_coding	93588	94544	+
D712_RS04850	-0.513556	0.0014131	ECF transporter S component		protein_coding	94946	95491	+
D712_RS04855	-0.115727	0.51921	ferredoxin		protein_coding	95597	95845	-
D712_RS04860	0.320328	0.115525	helix-turn-helix domain-containing protein		protein_coding	95953	96906	+
D712_RS04865	0.196197	0.260391	ATP-dependent DNA helicase		protein_coding	96896	98275	+
D712_RS04870	0.32302	0.0269476	elastin-binding protein EbpS	ebpS	protein_coding	98428	99888	+
D712_RS09905	1.07777	5.76703e-06	4-hydroxy-tetrahydrodipicolinate synthase	dapA	protein_coding	34362	35249	-
D712_RS02600	1.07746	4.85841e-08	CAP domain-containing protein		protein_coding	12072	13049	-
D712_RS04885	-0.189141	0.240219	asparaginase		protein_coding	101391	102359	-
D712_RS04890	-0.0931224	0.593712	(d)CMP kinase	cmk	protein_coding	102436	103095	+
D712_RS04895	NA	NA	hypothetical protein		pseudogene	103126	103239	+
D712_RS04900	NA	NA	hypothetical protein		protein_coding	103359	103550	+
D712_RS04905	0.626254	0.00154248	30S ribosomal protein S1	rpsA	protein_coding	103807	104982	+
D712_RS04910	0.00320606	0.989477	ribosome biogenesis GTPase Der	der	protein_coding	105204	106514	+
D712_RS04915	0.11221	0.584717	NAD(P)H-dependent glycerol-3-phosphate dehydrogenase		protein_coding	106531	107529	+
D712_RS04920	0.189477	0.382164	HU family DNA-binding protein		protein_coding	107700	107972	+
D712_RS04925	-0.066453	0.711603	heptaprenyl diphosphate synthase component 1		protein_coding	108403	108975	+
D712_RS04930	-0.184568	0.227513	demethylmenaquinone methyltransferase		protein_coding	108978	109703	+
D712_RS04935	-0.223042	0.120261	polyprenyl synthetase family protein		protein_coding	109705	110664	+
D712_RS13850	1.07346	0.000921657	sensor histidine kinase KdpD		protein_coding	1061	3718	-
D712_RS04945	0.0999525	0.893247	hypothetical protein		protein_coding	111414	111614	+
D712_RS04950	0.0185813	0.936763	chorismate synthase	aroC	protein_coding	112000	113166	+
D712_RS04955	0.0996072	0.606327	3-dehydroquinate synthase	aroB	protein_coding	113192	114256	+
D712_RS04960	0.00544842	0.98116	3-phosphoshikimate 1-carboxyvinyltransferase	aroA	protein_coding	114266	115564	+
D712_RS04965	-0.0538758	0.788032	hypothetical protein		protein_coding	115571	116815	+
D712_RS04970	0.175193	0.268725	YpiB family protein		protein_coding	116829	117404	+
D712_RS04975	0.46118	0.00476914	DUF1405 domain-containing protein		protein_coding	117394	117981	+
D712_RS04980	0.0532008	0.763672	zinc metallopeptidase		protein_coding	118053	118733	+
D712_RS04985	-0.173889	0.38501	nucleotide pyrophosphohydrolase		protein_coding	119069	119386	+
D712_RS04990	0.0855081	0.617869	N-acetyl-alpha-D-glucosaminyl L-malate synthase BshA	bshA	protein_coding	119630	120772	+
D712_RS04995	0.145691	0.347568	CCA tRNA nucleotidyltransferase		protein_coding	120777	121979	+
D712_RS05000	0.165785	0.301987	biotin--[acetyl-CoA-carboxylase] ligase		protein_coding	121966	122937	+
D712_RS05005	0.155196	0.370768	ATP-dependent DNA helicase DinG		protein_coding	122961	125654	+
D712_RS05010	-0.38692	0.00505398	asparagine--tRNA ligase	asnS	protein_coding	125976	127268	+
D712_RS05015	-0.0375398	0.853236	DnaD domain-containing protein		protein_coding	127596	128282	+
D712_RS05020	-0.0507381	0.799861	endonuclease III	nth	protein_coding	128272	128931	+
D712_RS05025	0.260017	0.253327	hypothetical protein		protein_coding	128936	129277	+
D712_RS05030	-0.167877	0.236239	penicillin-binding protein		protein_coding	129843	132026	-
D712_RS05035	-0.114144	0.530139	Holliday junction resolvase RecU	recU	protein_coding	132023	132649	-
D712_RS05045	NA	NA	hypothetical protein		protein_coding	132955	133134	+
D712_RS05050	0.22293	0.290804	YppE family protein		protein_coding	133189	133539	+
D712_RS05055	0.183666	0.469481	DUF1273 domain-containing protein		protein_coding	133532	134095	+
D712_RS05060	-0.0306653	0.910708	cell division regulator GpsB	gpsB	protein_coding	134109	134453	+
D712_RS05065	-0.376233	0.00257417	RNase P RNA component class B	rnpB	RNase_P_RNA	134516	134895	+
D712_RS05070	-0.103472	0.632746	class I SAM-dependent RNA methyltransferase		protein_coding	135104	136249	+
D712_RS05075	0.135028	0.652692	DUF4889 domain-containing protein		protein_coding	136333	136665	+
D712_RS05080	-0.443885	0.121002	PepSY domain-containing protein		protein_coding	136871	138211	-
D712_RS05085	0.0488921	0.785801	dynamin family protein		protein_coding	138515	141955	+
D712_RS05090	0.022399	0.910429	5'-3' exonuclease		protein_coding	141975	142853	+
D712_RS05095	0.762833	0.00135421	alanine dehydrogenase	ald	protein_coding	143329	144447	+
D712_RS05100	0.377051	0.152738	bifunctional threonine ammonia-lyase/L-serine ammonia-lyase TdcB	tdcB	protein_coding	144542	145582	+
D712_RS05105	0.472511	0.0158394	amino acid permease		protein_coding	145613	146935	+
D712_RS05110	0.396447	0.039108	multidrug efflux MFS transporter NorB	norB	protein_coding	147091	148482	+
D712_RS05115	0.663093	3.32062e-07	hyperosmolarity resistance protein Ebh	ebh	protein_coding	148880	180754	+
D712_RS05120	-0.273559	0.164767	ribonuclease HI family protein		protein_coding	180813	181214	-
D712_RS13710	1.06882	2.5054e-10	hypothetical protein		protein_coding	1714	2322	+
D712_RS02765	1.0687	0.00185138	hypothetical protein		protein_coding	38217	38423	-
D712_RS05135	0.00363738	0.987196	bifunctional folylpolyglutamate synthase/dihydrofolate synthase		protein_coding	1563	2834	-
D712_RS05140	-0.0785468	0.681834	valine--tRNA ligase		protein_coding	2847	5477	-
D712_RS05145	-0.332724	0.106018	DNA-3-methyladenine glycosylase I		protein_coding	5880	6440	+
D712_RS02110	1.06701	0.00012343	nitrate reductase subunit alpha		protein_coding	137010	140699	-
D712_RS07980	1.06122	1.22024e-14	2,3-bisphosphoglycerate-independent phosphoglycerate mutase	gpmI	protein_coding	58345	59862	+
D712_RS05160	-0.158148	0.367402	glutamate-1-semialdehyde 2,1-aminomutase	hemL	protein_coding	7932	9218	-
D712_RS05165	-0.177616	0.329292	porphobilinogen synthase	hemB	protein_coding	9266	10240	-
D712_RS05170	0.331842	0.1437	uroporphyrinogen-III synthase		protein_coding	10243	10911	-
D712_RS05175	0.454298	0.0798076	hydroxymethylbilane synthase	hemC	protein_coding	10933	11859	-
D712_RS05180	0.406919	0.0287356	cytochrome c biogenesis protein		protein_coding	11901	12716	-
D712_RS05185	0.207938	0.16223	glutamyl-tRNA reductase	hemA	protein_coding	12738	14084	-
D712_RS05190	-0.0602466	0.834282	ribosome biogenesis GTP-binding protein YihA/YsxC	yihA	protein_coding	14301	14891	-
D712_RS05195	-0.24428	0.0738206	ATP-dependent Clp protease ATP-binding subunit ClpX	clpX	protein_coding	15045	16307	-
D712_RS05200	-0.219639	0.108297	trigger factor	tig	protein_coding	16458	17759	-
D712_RS05205	-0.639608	4.3941e-05	hypothetical protein		protein_coding	17807	17917	-
D712_RS05210	-0.393765	0.00625701	hypothetical protein		protein_coding	17922	18851	-
D712_RS05215	-0.477893	0.000568767	NUDIX domain-containing protein		protein_coding	18870	19478	-
D712_RS05220	-0.0621232	0.807589	50S ribosomal protein L20	rplT	protein_coding	19620	19976	-
D712_RS05225	-0.058811	0.821909	50S ribosomal protein L35	rpmI	protein_coding	20023	20223	-
D712_RS05230	-0.0961559	0.676045	translation initiation factor IF-3	infC	protein_coding	20252	20779	-
D712_RS05235	-0.0366512	0.863619	amino acid permease		protein_coding	21008	22501	-
D712_RS05240	-0.292746	0.0980004	threonine--tRNA ligase	thrS	protein_coding	22927	24864	-
D712_RS05245	0.504	0.00272724	hypothetical protein		protein_coding	25062	25184	-
D712_RS05250	0.242159	0.181048	primosomal protein DnaI	dnaI	protein_coding	25277	26197	-
D712_RS05255	0.217053	0.198206	replication initiation and membrane attachment family protein		protein_coding	26197	27597	-
D712_RS05260	0.0709964	0.709895	transcriptional regulator NrdR	nrdR	protein_coding	27598	28068	-
D712_RS12735	1.05879	8.10843e-09	glutamate synthase subunit beta		protein_coding	9510	10973	-
D712_RS05270	-0.0421371	0.832522	dephospho-CoA kinase	coaE	protein_coding	29474	30097	-
D712_RS05275	-0.0683706	0.699944	bifunctional DNA-formamidopyrimidine glycosylase/DNA-(apurinic or apyrimidinic site) lyase	mutM	protein_coding	30113	30985	-
D712_RS05280	-0.0925436	0.607074	DNA polymerase I	polA	protein_coding	31001	33631	-
D712_RS07235	1.05678	0.00144267	ABC transporter ATP-binding protein		protein_coding	70640	71626	+
D712_RS05290	0.0481909	0.841028	ATP-binding protein		protein_coding	35911	37572	-
D712_RS05295	-0.0798891	0.733442	response regulator transcription factor		protein_coding	37572	38276	-
D712_RS08200	1.05505	6.33065e-07	MetQ/NlpA family ABC transporter substrate-binding protein		protein_coding	92802	93623	+
D712_RS14735	1.04802	0.00967555	tRNA-Gly			196	270	-
D712_RS05310	-0.34855	0.0306937	amino acid permease		protein_coding	41452	42813	+
D712_RS05315	0.862822	3.73041e-12	pyruvate kinase	pyk	protein_coding	43161	44918	-
D712_RS05320	0.719881	5.30403e-09	6-phosphofructokinase	pfkA	protein_coding	44940	45908	-
D712_RS05325	0.193363	0.18048	acetyl-CoA carboxylase carboxyltransferase subunit alpha		protein_coding	46177	47121	-
D712_RS05330	0.242129	0.0869303	acetyl-CoA carboxylase, carboxyltransferase subunit beta	accD	protein_coding	47121	47978	-
D712_RS05335	0.246964	0.073695	NAD-dependent malic enzyme 4		protein_coding	48173	49402	-
D712_RS05340	0.304906	0.0301239	DNA polymerase III subunit alpha		protein_coding	49852	53049	-
D712_RS05345	0.131411	0.417825	pApA hydrolase Pde2	pde2	protein_coding	53070	54011	-
D712_RS05350	0.225215	0.116149	CBS domain-containing protein		protein_coding	54323	55621	-
D712_RS05355	-0.386519	0.075976	universal stress protein		protein_coding	55826	56239	+
D712_RS05360	-0.725328	0.00105532	metal-dependent hydrolase		protein_coding	56544	57233	-
D712_RS05365	-0.150577	0.492561	Xaa-Pro peptidase family protein		protein_coding	57408	58463	+
D712_RS05370	-0.211273	0.345033	hypothetical protein		protein_coding	58557	58655	-
D712_RS14340	1.04696	0.00704084	tRNA-Val			764	839	-
D712_RS05380	0.402943	0.170844	universal stress protein		protein_coding	60038	60538	+
D712_RS05385	0.0160213	0.936932	acetate kinase		protein_coding	60784	61986	-
D712_RS05390	-0.556096	0.000248553	class I SAM-dependent methyltransferase		protein_coding	62074	63021	-
D712_RS05395	-0.474729	0.00668537	thiol peroxidase	tpx	protein_coding	63144	63638	-
D712_RS05400	-0.182436	0.371489	TSUP family transporter		pseudogene	63736	64507	-
D712_RS05405	-0.303199	0.145804	tRNA 4-thiouridine(8) synthase ThiI	thiI	protein_coding	64551	65774	-
D712_RS05410	-0.427182	0.046912	cysteine desulfurase		protein_coding	65774	66922	-
D712_RS05415	0.719205	0.286071	hypothetical protein		pseudogene	67071	67212	+
D712_RS05420	-0.162026	0.239837	septation ring formation regulator EzrA	ezrA	protein_coding	67286	68980	-
D712_RS05425	-0.381393	0.132776	GAF domain-containing protein		protein_coding	69117	69581	+
D712_RS05435	0.0935511	0.634817	30S ribosomal protein S4	rpsD	protein_coding	69825	70427	+
D712_RS05440	-0.568172	0.0104793	glycerophosphodiester phosphodiesterase family protein		protein_coding	70643	71386	-
D712_RS05445	-0.204314	0.354586	OsmC family protein		protein_coding	71466	71912	+
D712_RS04700	1.03935	0.000103063	stressosome-associated protein Prli42	prli42	protein_coding	65071	65250	-
D712_RS03525	1.03883	1.08521e-07	superantigen-like protein SSL12		protein_coding	205098	205814	+
D712_RS05460	NA	NA	hypothetical protein		protein_coding	74869	74964	+
D712_RS05465	0.922942	3.11033e-08	HAD family hydrolase		protein_coding	74925	76055	-
D712_RS05470	0.0834839	0.645942	N-acetylglucosamine-specific PTS transporter subunit IIBC	nagE	protein_coding	76162	77628	-
D712_RS05475	-0.00564313	0.980991	1-acyl-sn-glycerol-3-phosphate acyltransferase		protein_coding	77756	78373	-
D712_RS05480	0.102835	0.628815	trypsin-like peptidase domain-containing protein		protein_coding	78545	79819	+
D712_RS05485	0.183692	0.448497	tyrosine--tRNA ligase	tyrS	protein_coding	79913	81175	-
D712_RS05490	0.337728	0.0983779	penicillin-binding protein		protein_coding	81557	82462	+
D712_RS05495	NA	NA	hypothetical protein		protein_coding	82442	82534	-
D712_RS05500	0.0289667	0.913678	haptoglobin-binding heme uptake protein HarA	harA	pseudogene	82665	85340	-
D712_RS05505	NA	NA	hypothetical protein		protein_coding	85339	85428	+
D712_RS02530	1.03792	0.000496604	AbgT family transporter		protein_coding	223251	224789	+
D712_RS05515	-0.868179	1.11915e-08	acetate--CoA ligase	acsA	protein_coding	87780	89486	-
D712_RS08195	1.0374	8.81571e-05	ABC transporter permease		protein_coding	92089	92784	+
D712_RS07215	1.03536	8.04729e-09	ABC transporter ATP-binding protein		protein_coding	64975	66057	+
D712_RS05530	-0.357413	0.0108855	catabolite control protein A	ccpA	protein_coding	91579	92568	-
D712_RS06635	1.02434	5.37916e-14	DUF2513 domain-containing protein		protein_coding	117072	117452	+
D712_RS05540	0.0962646	0.660862	bifunctional 3-deoxy-7-phosphoheptulonate synthase/chorismate mutase		protein_coding	93108	94199	-
D712_RS05545	NA	NA	hypothetical protein		protein_coding	94654	94737	-
D712_RS05550	0.057395	0.838628	hypothetical protein		protein_coding	94893	96251	-
D712_RS05555	0.116978	0.646254	DUF948 domain-containing protein		protein_coding	96325	96816	-
D712_RS05560	-0.152391	0.325515	UDP-N-acetylmuramate--L-alanine ligase	murC	protein_coding	96890	98203	-
D712_RS05565	-0.153184	0.291875	DNA translocase FtsK		protein_coding	98227	102051	-
D712_RS05570	-0.0483549	0.827563	DUF4479 domain-containing tRNA-binding protein		protein_coding	102072	102668	-
D712_RS05575	-0.0656623	0.729083	DUF1444 domain-containing protein		protein_coding	102697	103554	-
D712_RS05580	0.160327	0.469472	thioredoxin family protein		protein_coding	103654	103965	-
D712_RS05585	0.0597269	0.764538	M42 family metallopeptidase		protein_coding	104030	105106	-
D712_RS05590	0.813776	0.0119985	PepSY domain-containing protein		protein_coding	105193	105504	+
D712_RS05595	-0.211945	0.21542	MBL fold metallo-hydrolase		protein_coding	105629	106471	-
D712_RS05600	0.638939	0.000224389	tRNA (guanosine(46)-N7)-methyltransferase TrmB	trmB	protein_coding	106942	107586	-
D712_RS05605	0.55267	6.07498e-05	phosphotransferase family protein		protein_coding	107601	108392	-
D712_RS05610	0.276731	0.0776783	D-amino-acid transaminase	dat	protein_coding	108942	109790	-
D712_RS05615	0.218546	0.167393	Mn(2+)-dependent dipeptidase Sapep	sapep	protein_coding	109794	111203	-
D712_RS05620	0.220784	0.429004	YtxH domain-containing protein		protein_coding	111647	112069	-
D712_RS05625	0.105898	0.574079	rRNA pseudouridine synthase		protein_coding	112086	112781	-
D712_RS05630	-0.0922052	0.666644	polysaccharide biosynthesis protein		protein_coding	112778	114439	-
D712_RS05635	-0.253582	0.0738291	NAD(P)/FAD-dependent oxidoreductase		protein_coding	114846	116114	+
D712_RS05640	0.256256	0.112964	LPXTG-anchored repetitive surface protein SasC	sasC	protein_coding	116231	122791	-
D712_RS05645	-0.378859	0.0128539	rhodanese-like domain-containing protein		protein_coding	123117	123428	-
D712_RS05650	-0.300972	0.0411904	leucine--tRNA ligase	leuS	protein_coding	123450	125867	-
D712_RS05655	-0.131743	0.555581	MFS transporter		protein_coding	126155	127336	-
D712_RS05660	0.000245133	0.998943	TIGR01212 family radical SAM protein		protein_coding	127446	128399	+
D712_RS05665	0.037057	0.874881	class I SAM-dependent methyltransferase		protein_coding	128396	128959	+
D712_RS05670	0.537367	0.000858104	MarR family transcriptional regulator		protein_coding	129082	129483	-
D712_RS05675	-0.04079	0.841028	alpha/beta hydrolase		protein_coding	130055	130882	-
D712_RS07975	1.0228	3.92589e-13	triose-phosphate isomerase	tpiA	protein_coding	57581	58342	+
D712_RS13790	1.02121	5.62695e-12	DUF4238 domain-containing protein		protein_coding	15998	17035	+
D712_RS07260	1.01289	7.77988e-14	transcriptional regulator SpxA	spxA	protein_coding	75782	76177	+
D712_RS12965	1.01122	2.16479e-13	Veg family protein		protein_coding	12428	12691	+
D712_RS11235	1.00401	0.000334776	SAS049 family protein		protein_coding	27189	27335	+
D712_RS05710	-0.815153	0.00115363	bifunctional diaminohydroxyphosphoribosylaminopyrimidine deaminase/5-amino-6-(5-phosphoribosylamino)uracil reductase RibD	ribD	protein_coding	134546	135589	-
D712_RS05715	-0.013374	0.967245	FAD/NAD(P)-binding domain-containing protein		protein_coding	136070	137572	-
D712_RS05720	0.379917	0.0206638	metalloregulator ArsR/SmtB family transcription factor		protein_coding	138095	138409	+
D712_RS05725	0.465551	0.000884489	arsenite efflux transporter membrane subunit ArsB	arsB	protein_coding	138409	139701	+
D712_RS05730	-0.675928	2.52182e-06	N-acetylglucosaminidase		protein_coding	139788	140642	-
D712_RS05735	0.16435	0.422905	hypothetical protein		protein_coding	140918	141142	-
D712_RS05740	0.987748	7.53954e-05	RNA polymerase sigma factor SigS	sigS	protein_coding	141341	141811	+
D712_RS05745	0.916089	0.00116818	competence protein ComK		protein_coding	141924	142367	+
D712_RS05750	0.945349	0.000484328	hypothetical protein		protein_coding	142354	142797	-
D712_RS05755	0.200624	0.483792	CPBP family intramembrane metalloprotease SdpA	sdpA	protein_coding	143093	143728	+
D712_RS05760	0.211894	0.366884	transaldolase		protein_coding	144168	144881	-
D712_RS05765	0.427768	0.116142	hypothetical protein		protein_coding	145141	145443	+
D712_RS05770	0.246849	0.281272	fluoride efflux transporter CrcB	crcB	protein_coding	145699	146064	+
D712_RS05775	0.346502	0.102164	CrcB family protein		protein_coding	146061	146414	+
D712_RS05780	0.036303	0.913981	IS1182 family transposase		pseudogene	146813	148348	+
D712_RS05785	-0.678463	0.00194657	aldo/keto reductase		protein_coding	148411	149244	-
D712_RS05790	0.00839487	0.972101	NERD domain-containing protein		protein_coding	149456	150364	-
D712_RS05795	0.270536	0.308765	methionine adenosyltransferase	metK	protein_coding	150486	151682	-
D712_RS06710	1.00242	8.60024e-05	bi-component leukocidin LukGH subunit H	lukH	protein_coding	126091	127146	-
D712_RS05805	-0.148903	0.360472	prolyl oligopeptidase family serine peptidase		protein_coding	154024	154770	-
D712_RS05810	-0.0992801	0.597496	nucleoside triphosphatase YtkD	ytkD	protein_coding	154775	155248	-
D712_RS05815	-0.053091	0.807589	membrane protein insertion efficiency factor YidD	yidD	protein_coding	155314	155571	+
D712_RS05820	-0.180189	0.279168	o-succinylbenzoate synthase	menC	protein_coding	155568	156569	-
D712_RS05825	-0.127179	0.463989	o-succinylbenzoate--CoA ligase	menE	protein_coding	156574	158052	-
D712_RS05830	0.858688	2.86127e-05	DUF4909 domain-containing protein		protein_coding	158211	158666	-
D712_RS04875	1.00104	0.0225338	hypothetical protein		protein_coding	100013	100129	+
D712_RS08035	-1.00291	1.96105e-06	DUF5067 domain-containing protein		protein_coding	68140	68868	-
D712_RS00560	-1.00376	6.6494e-12	glyoxalase/bleomycin resistance/extradiol dioxygenase family protein		protein_coding	113257	113706	+
D712_RS05850	-0.916067	6.62167e-09	DUF3969 family protein		protein_coding	161437	161778	+
D712_RS05855	-0.888829	6.17509e-10	hypothetical protein		protein_coding	161879	162451	+
D712_RS05860	0.482897	0.0485752	IS3 family transposase		pseudogene	162649	163661	-
D712_RS05865	0.419986	0.0234118	type I toxin-antitoxin system Fst family toxin PepA1	pepA1	protein_coding	163806	163901	+
D712_RS05870	0.529796	0.0261468	hypothetical protein		protein_coding	164024	164125	+
D712_RS05875	0.682182	0.0429541	transposase		pseudogene	164103	164264	-
D712_RS05880	0.778249	3.81445e-06	IS21 family transposase		protein_coding	164249	164659	-
D712_RS05885	0.266683	0.112175	restriction endonuclease subunit S		protein_coding	165201	166430	-
D712_RS05890	0.00170423	0.995419	type I restriction-modification system subunit M		protein_coding	166423	167979	-
D712_RS05895	-0.87878	0.0628554	hypothetical protein		protein_coding	168143	168277	-
D712_RS05900	-0.411666	0.0628554	serine protease SplF	splF	protein_coding	168340	169059	-
D712_RS05910	-0.170216	0.681834	serine protease SplD	splD	protein_coding	169217	169798	-
D712_RS00070	-1.01182	5.71726e-05	fibronectin-binding protein FnbB	fnbB	protein_coding	14879	17764	-
D712_RS05920	-0.0357251	0.88463	phosphoglycerate dehydrogenase		protein_coding	1277	2227	-
D712_RS05925	0.0587662	0.834282	thioredoxin-dependent thiol peroxidase	bcp	protein_coding	2233	2688	-
D712_RS05930	-0.0517489	0.789246	glutamate-1-semialdehyde 2,1-aminomutase		protein_coding	2769	4058	+
D712_RS05935	-0.196069	0.228761	aromatic acid exporter family protein		protein_coding	4351	5445	+
D712_RS05940	NA	NA	hypothetical protein		pseudogene	5535	5626	-
D712_RS05945	-0.810075	4.99668e-10	SAV1866 family putative multidrug efflux ABC transporter		protein_coding	5635	7371	-
D712_RS05950	0.0826022	0.655203	DUF402 domain-containing protein		protein_coding	7662	8204	-
D712_RS05955	0.143665	0.451866	A/G-specific adenine glycosylase	mutY	protein_coding	8507	9544	-
D712_RS05960	0.269534	0.0880087	metal-dependent hydrolase		protein_coding	9696	10673	+
D712_RS05970	0.20849	0.451761	membrane protein		protein_coding	10934	11770	-
D712_RS05975	0.0373908	0.847209	ABC transporter ATP-binding protein		protein_coding	11779	13296	-
D712_RS05980	-0.0366413	0.863656	YfhH family protein		protein_coding	13311	13625	-
D712_RS05985	-0.0853387	0.758294	recombination regulator RecX	recX	protein_coding	13603	14421	-
D712_RS05990	0.210338	0.190276	monofunctional peptidoglycan glycosyltransferase SgtB	sgtB	protein_coding	14681	15490	-
D712_RS05995	-0.135006	0.524129	type 1 glutamine amidotransferase		protein_coding	15830	16345	-
D712_RS06000	-0.28783	0.0808408	SE1561 family protein		protein_coding	16476	16637	-
D712_RS06005	-0.493714	0.000119893	radical SAM/CxCxxxxC motif protein YfkAB	yfkAB	protein_coding	16861	18012	+
D712_RS06010	0.02153	0.925567	acyl-CoA thioesterase		protein_coding	18272	18802	-
D712_RS06015	-0.0608699	0.778697	aminopeptidase		protein_coding	18892	20148	-
D712_RS06020	-0.100587	0.633347	DUF1128 family protein		protein_coding	20151	20351	-
D712_RS06025	0.360298	0.1053	low molecular weight phosphotyrosine protein phosphatase		protein_coding	20498	20962	+
D712_RS06030	0.282945	0.177839	YtxH domain-containing protein		protein_coding	20969	21244	+
D712_RS06035	0.136031	0.657705	YihY/virulence factor BrkB family protein		protein_coding	21522	22739	+
D712_RS06040	0.13935	0.423852	two-component system response regulator VraR	vraR	protein_coding	22852	23481	-
D712_RS06045	0.119345	0.503145	sensor histidine kinase		protein_coding	23471	24514	-
D712_RS06050	0.0243587	0.913678	cell wall-active antibiotics response protein LiaF	liaF	protein_coding	24511	25212	-
D712_RS06055	0.176464	0.429251	hypothetical protein		protein_coding	25227	25613	-
D712_RS06060	0.247767	0.0774947	type I methionyl aminopeptidase	map	protein_coding	25830	26588	-
D712_RS06065	0.390175	0.00400983	aromatic acid exporter family protein		protein_coding	27119	28105	+
D712_RS06070	0.28495	0.46404	hypothetical protein		protein_coding	28536	28949	-
D712_RS06075	NA	NA	hypothetical protein		protein_coding	28978	29088	-
D712_RS06080	-0.599459	1.2029e-05	type 1 glutamine amidotransferase		protein_coding	29174	29905	-
D712_RS06085	-0.761798	4.58203e-09	lipid II isoglutaminyl synthase subunit MurT	murT	protein_coding	29907	31220	-
D712_RS06090	0.838934	0.0055078	H-type ferritin FtnA	ftnA	protein_coding	31512	32012	+
D712_RS02670	-1.01331	3.61035e-08	hypothetical protein		protein_coding	24958	25533	-
D712_RS06100	0.186912	0.329881	3'-5' exonuclease		protein_coding	32402	32956	+
D712_RS06105	0.0202954	0.934554	DNA polymerase IV	dinB	protein_coding	33024	34094	-
D712_RS06110	-0.115113	0.528132	DUF3267 domain-containing protein		protein_coding	34341	34871	-
D712_RS06115	0.0261101	0.931301	23S rRNA (uracil(1939)-C(5))-methyltransferase RlmD	rlmD	protein_coding	35041	36402	-
D712_RS06120	-0.0612721	0.734161	diacylglycerol kinase		protein_coding	36483	37430	-
D712_RS06125	-0.0185912	0.977317	hypothetical protein		protein_coding	37956	38102	-
D712_RS06130	-0.0884823	0.600412	Asp-tRNA(Asn)/Glu-tRNA(Gln) amidotransferase subunit GatB	gatB	protein_coding	38142	39569	-
D712_RS06135	-0.1063	0.526093	Asp-tRNA(Asn)/Glu-tRNA(Gln) amidotransferase subunit GatA	gatA	protein_coding	39582	41039	-
D712_RS06140	-0.112899	0.524002	Asp-tRNA(Asn)/Glu-tRNA(Gln) amidotransferase subunit GatC	gatC	protein_coding	41041	41343	-
D712_RS06145	0.609573	0.000965902	sodium/proline symporter PutP	putP	protein_coding	41710	43248	+
D712_RS06150	-0.0309039	0.87093	CamS family sex pheromone protein		protein_coding	43337	44536	-
D712_RS06155	-0.124634	0.421856	NAD-dependent DNA ligase LigA	ligA	protein_coding	44549	46552	-
D712_RS06160	-0.129681	0.412614	DNA helicase PcrA	pcrA	protein_coding	46556	48748	-
D712_RS06165	-0.150556	0.348134	heptaprenylglyceryl phosphate synthase		protein_coding	48745	49437	-
D712_RS01955	-1.01428	6.84162e-12	malate dehydrogenase (quinone)	mqo	protein_coding	104437	105915	-
D712_RS09980	-1.01572	3.6302e-06	ABC transporter permease		protein_coding	50547	51377	+
D712_RS00315	-1.01718	8.15487e-13	hydroxymethylglutaryl-CoA reductase, degradative		protein_coding	63778	65055	-
D712_RS09070	-1.01739	1.1419e-12	NADPH-dependent oxidoreductase		protein_coding	78165	78920	+
D712_RS06195	-0.233003	0.30099	NETI motif-containing protein		protein_coding	53990	54163	-
D712_RS06200	-0.133588	0.467168	DUF2179 domain-containing protein		protein_coding	54144	54746	-
D712_RS06205	-0.259203	0.123352	ammonia-dependent NAD(+) synthetase	nadE	protein_coding	55017	55838	-
D712_RS06210	-0.310998	0.0497188	nicotinate phosphoribosyltransferase		protein_coding	55831	57300	-
D712_RS06215	0.105792	0.523461	nitric oxide synthase oxygenase		protein_coding	57484	58560	+
D712_RS06220	0.177541	0.311137	prephenate dehydratase		protein_coding	58580	59374	+
D712_RS06225	-0.414654	0.202619	hypothetical protein		protein_coding	59446	59553	+
D712_RS06230	-0.714853	0.000189047	SLC13 family permease		protein_coding	59564	61126	-
D712_RS06235	0.0717234	0.804032	pectate lyase		protein_coding	61331	62428	-
D712_RS06240	0.39256	0.0350105	cysteine hydrolase		protein_coding	62797	63357	+
D712_RS06245	0.145148	0.424228	manganese-dependent inorganic pyrophosphatase		protein_coding	63410	64339	+
D712_RS06250	0.0973398	0.843958	hypothetical protein		protein_coding	64532	64705	-
D712_RS06255	-0.0144223	0.970806	aldehyde dehydrogenase		protein_coding	64757	66136	+
D712_RS06260	-0.487362	0.00290524	lactonase family protein		protein_coding	66256	67284	-
D712_RS06265	0.29894	0.124846	YolD-like family protein		protein_coding	67554	67955	+
D712_RS06270	0.390673	0.115943	IS5/IS1182 family transposase		pseudogene	67973	68181	-
D712_RS06275	-0.66737	0.0140889	hypothetical protein		protein_coding	68528	68701	-
D712_RS06280	-0.0255511	0.937301	C45 family autoproteolytic acyltransferase/hydolase		protein_coding	69152	70192	+
D712_RS06285	0.271294	0.0869303	DUF4097 family beta strand repeat-containing protein		protein_coding	70249	71091	-
D712_RS06290	0.18492	0.316993	DUF1700 domain-containing protein		protein_coding	71088	71645	-
D712_RS06295	0.0634846	0.743929	membrane protein		protein_coding	71705	72229	-
D712_RS06300	-0.357247	0.177462	thioredoxin family protein		protein_coding	72350	72913	+
D712_RS06305	-0.0300189	0.929654	phenol-soluble modulin export ABC transporter permease subunit PmtD	pmtD	protein_coding	72979	73719	-
D712_RS06310	-0.252405	0.120621	phenol-soluble modulin export ABC transporter ATP-binding protein PmtC	pmtC	protein_coding	73719	74591	-
D712_RS06315	-0.0558581	0.906126	phenol-soluble modulin export ABC transporter permease subunit PmtB	pmtB	protein_coding	74588	75268	-
D712_RS06320	-0.46651	0.00145573	phenol-soluble modulin export ABC transporter ATP-binding protein PmtA	pmtA	protein_coding	75269	76165	-
D712_RS06325	-0.549094	0.000162169	GntR family transcriptional regulator		protein_coding	76162	76542	-
D712_RS06330	0.888464	0.0173344	hypothetical protein		protein_coding	76800	76976	-
D712_RS06335	-0.131916	0.631187	hypothetical protein		protein_coding	77219	77317	-
D712_RS06340	0.0222657	0.917975	aminotransferase class I/II-fold pyridoxal phosphate-dependent enzyme		protein_coding	77517	78803	+
D712_RS02200	-1.01759	6.21255e-06	amino acid ABC transporter permease		protein_coding	154398	155117	-
D712_RS00270	-1.02726	1.07816e-07	thioredoxin family protein		protein_coding	54920	55276	-
D712_RS02245	-1.02828	1.64812e-06	bi-component gamma-hemolysin HlgAB subunit A	hlgA	protein_coding	162414	163343	+
D712_RS06360	-0.0444274	0.908461	hypothetical protein		protein_coding	81775	81954	+
D712_RS06370	-0.435269	0.00743157	hypothetical protein		protein_coding	82265	82525	+
D712_RS09690	-1.02897	1.26158e-07	DUF443 domain-containing protein		protein_coding	92103	92738	+
D712_RS05705	-1.03553	5.73475e-05	riboflavin synthase		protein_coding	133907	134539	-
D712_RS03610	-1.03771	2.69497e-06	WXG100 family type VII secretion effector EsxA	esxA	protein_coding	14496	14789	-
D712_RS06400	0.600167	0.00161796	staphylokinase	sak	protein_coding	85142	85633	-
D712_RS06405	-0.0613754	0.860111	CHAP domain-containing protein		protein_coding	85824	86579	-
D712_RS06410	0.150793	0.681834	phage holin		protein_coding	86591	86845	-
D712_RS06415	0.65172	0.043461	hypothetical protein		protein_coding	86897	87004	+
D712_RS06420	0.546166	0.151658	putative holin-like toxin		protein_coding	87057	87233	-
D712_RS06425	-0.51068	0.0234066	DUF2951 domain-containing protein		protein_coding	87383	87679	-
D712_RS06430	-0.450999	0.0547224	hypothetical protein		protein_coding	87737	88024	-
D712_RS06435	0.00231943	0.997544	hypothetical protein		protein_coding	88071	88223	-
D712_RS06440	-0.14846	0.451693	hypothetical protein		protein_coding	88213	91998	-
D712_RS06445	0.000932902	0.997544	phage tail family protein		protein_coding	92014	93498	-
D712_RS06450	-0.223416	0.23871	phage tail tape measure protein		protein_coding	93495	98027	-
D712_RS06455	0.077215	0.799861	hypothetical protein		protein_coding	98272	98622	-
D712_RS06460	0.0144944	0.969442	Ig-like domain-containing protein		pseudogene	98672	98902	-
D712_RS06465	0.0567601	0.852717	phage tail protein		protein_coding	98938	99582	-
D712_RS06470	0.00523962	0.987196	hypothetical protein		protein_coding	99583	99990	-
D712_RS06475	0.056062	0.85524	HK97 gp10 family phage protein		protein_coding	99987	100391	-
D712_RS06480	0.0109905	0.977317	head-tail adaptor protein		protein_coding	100388	100750	-
D712_RS06485	0.274765	0.354772	phage head-tail adapter protein		protein_coding	100734	101018	-
D712_RS06490	0.0611362	0.861433	hypothetical protein		protein_coding	101008	101292	-
D712_RS06495	0.123417	0.66482	phage major capsid protein		protein_coding	101312	102457	-
D712_RS06500	0.075962	0.817091	Clp protease ClpP		protein_coding	102480	103217	-
D712_RS06505	0.261151	0.211477	phage portal protein		protein_coding	103201	104364	-
D712_RS06510	0.4195	0.0419997	terminase large subunit		protein_coding	104380	106041	-
D712_RS06515	0.283162	0.23573	hypothetical protein		protein_coding	106038	106382	-
D712_RS06520	0.574799	0.0269972	HNH endonuclease		protein_coding	106513	106812	-
D712_RS06525	0.0136364	0.969737	hypothetical protein		protein_coding	107044	107460	-
D712_RS06530	-0.0702572	0.860713	DUF1514 family protein		protein_coding	107488	107688	-
D712_RS06535	0.272375	0.556578	transcriptional activator RinB		protein_coding	107688	107837	-
D712_RS06540	0.0441296	0.930243	DUF1381 domain-containing protein		protein_coding	107834	108040	-
D712_RS06545	0.336096	0.317503	hypothetical protein		protein_coding	108037	108282	-
D712_RS06550	0.299525	0.336316	dUTPase		protein_coding	108319	108855	-
D712_RS06555	0.37292	0.33801	DUF1024 family protein		protein_coding	108852	109097	-
D712_RS06560	-0.0849105	0.882465	SAV1978 family virulence-associated passenger protein		protein_coding	109112	109360	-
D712_RS06565	-0.191086	0.702833	DUF3310 domain-containing protein		protein_coding	109357	109614	-
D712_RS06570	0.0605552	0.910079	hypothetical protein		protein_coding	109614	109985	-
D712_RS06575	0.328716	0.421856	RusA family crossover junction endodeoxyribonuclease		protein_coding	109998	110402	-
D712_RS06580	0.61204	0.0825405	hypothetical protein		protein_coding	110411	110629	-
D712_RS06585	-0.00636294	0.987196	DnaD domain-containing protein		protein_coding	110636	111529	-
D712_RS06590	0.412296	0.193827	single-stranded DNA-binding protein	ssb	protein_coding	111559	112029	-
D712_RS06595	0.31418	0.254299	MBL fold metallo-hydrolase		protein_coding	112030	112647	-
D712_RS06600	0.254675	0.375339	recombinase RecT		protein_coding	112728	113648	-
D712_RS06605	0.284475	0.284669	AAA family ATPase		protein_coding	113650	115593	-
D712_RS06610	0.60247	0.0628554	hypothetical protein		protein_coding	115602	115865	-
D712_RS06615	0.552139	0.0433044	DUF1108 family protein		protein_coding	115874	116134	-
D712_RS06620	0.230062	0.551036	DUF2482 family protein		protein_coding	116139	116441	-
D712_RS06625	0.294334	0.54181	DUF1270 family protein		protein_coding	116536	116697	-
D712_RS06630	-0.043029	0.910712	DUF771 domain-containing protein		protein_coding	116694	117017	-
D712_RS04575	-1.04381	1.01933e-14	shikimate kinase		protein_coding	41208	41732	+
D712_RS06640	0.425409	0.0420185	hypothetical protein		protein_coding	117439	117636	-
D712_RS06645	0.0587522	0.852717	phage antirepressor KilAC domain-containing protein		protein_coding	117652	118401	-
D712_RS06650	0.789583	2.67254e-08	hypothetical protein		protein_coding	118458	118667	+
D712_RS06655	-0.0363668	0.937301	hypothetical protein		protein_coding	118660	118800	-
D712_RS06660	-0.0558722	0.886914	hypothetical protein		protein_coding	118815	119258	-
D712_RS06665	-0.0478136	0.896742	DUF739 family protein		protein_coding	119271	119513	-
D712_RS06670	-0.252527	0.101726	LexA family transcriptional regulator		protein_coding	119677	120393	+
D712_RS06675	-0.0824463	0.716192	HIRAN domain-containing protein		protein_coding	120405	121259	+
D712_RS06680	-0.180872	0.277916	hypothetical protein		protein_coding	121476	121661	+
D712_RS06685	-0.152761	0.42081	hypothetical protein		protein_coding	121732	121914	+
D712_RS06690	-0.227273	0.370764	type II toxin-antitoxin system PemK/MazF family toxin		protein_coding	121969	122706	+
D712_RS06695	-0.170335	0.576733	site-specific integrase		protein_coding	122897	123934	+
D712_RS06700	-0.142166	0.681881	sphingomyelin phosphodiesterase	sph	pseudogene	123988	124815	+
D712_RS06705	0.917407	1.05991e-06	bi-component leukocidin LukGH subunit G	lukG	protein_coding	125053	126069	-
D712_RS04880	-1.04792	6.67279e-13	YpdA family putative bacillithiol disulfide reductase		protein_coding	100290	101276	+
D712_RS06715	-0.0414197	0.921663	ArgE/DapE family deacylase		protein_coding	127582	128805	+
D712_RS06720	0.866405	4.16303e-08	TrkH family potassium uptake protein		protein_coding	129228	130556	+
D712_RS06730	-0.0645529	0.76871	chaperonin GroEL	groL	protein_coding	131096	132712	-
D712_RS06735	0.0243423	0.924401	co-chaperone GroES	groES	protein_coding	132788	133072	-
D712_RS06740	0.449067	0.0581102	CPBP family intramembrane metalloprotease MroQ	mroQ	protein_coding	133247	133990	+
D712_RS06745	-0.812844	1.89262e-07	SdrH family protein		protein_coding	134015	135274	-
D712_RS06750	0.250398	0.132776	nitroreductase family protein		protein_coding	135471	136097	+
D712_RS06755	-0.0803681	0.711603	carbon-nitrogen family hydrolase		protein_coding	136458	137243	+
D712_RS06760	-0.249354	0.435608	delta-lysin family phenol-soluble modulin		protein_coding	137843	137977	-
D712_RS06765	0.102366	0.78035	accessory gene regulator ArgB-like protein		protein_coding	138213	138794	+
D712_RS06770	-0.0971045	0.633347	cyclic lactone autoinducer peptide		protein_coding	138778	138921	+
D712_RS06775	0.16491	0.412614	sensor histidine kinase		protein_coding	138951	140234	+
D712_RS06780	0.269879	0.122078	LytTR family DNA-binding domain-containing protein		protein_coding	140253	140969	+
D712_RS06785	0.589722	0.130603	hypothetical protein		pseudogene	141041	141150	+
D712_RS06790	-0.30924	0.0579354	carbohydrate kinase		protein_coding	141338	142297	-
D712_RS06795	-0.307431	0.0482175	glycoside hydrolase family 32 protein		protein_coding	142294	143778	-
D712_RS05695	-1.05155	1.30623e-05	6,7-dimethyl-8-ribityllumazine synthase	ribE	protein_coding	132238	132702	-
D712_RS06805	0.442647	0.174964	ammonium transporter		protein_coding	145060	146310	-
D712_RS01570	-1.05311	3.63848e-09	urease accessory protein UreF		protein_coding	30074	30763	+
D712_RS12805	-1.05459	0.000454436	sodium-dependent transporter		protein_coding	26665	28002	-
D712_RS06820	0.344595	0.0113094	redox-sensing transcriptional repressor Rex		protein_coding	148185	148820	-
D712_RS06825	0.0604919	0.803521	ABC-F type ribosomal protection protein	abc-f	protein_coding	149073	151001	+
D712_RS06830	0.154441	0.722063	hypothetical protein		protein_coding	151145	151273	-
D712_RS06835	-0.167305	0.450544	MutS family DNA mismatch repair protein		protein_coding	151362	152972	+
D712_RS06840	0.191719	0.298828	tRNA (adenosine(37)-N6)-threonylcarbamoyltransferase complex transferase subunit TsaD	tsaD	protein_coding	153287	154312	-
D712_RS06845	0.200963	0.284669	ribosomal protein S18-alanine N-acetyltransferase	rimI	protein_coding	154305	154769	-
D712_RS06850	0.110082	0.60692	tRNA (adenosine(37)-N6)-threonylcarbamoyltransferase complex dimerization subunit type 1 TsaB	tsaB	protein_coding	154742	155404	-
D712_RS06855	0.207938	0.331557	tRNA (adenosine(37)-N6)-threonylcarbamoyltransferase complex ATPase subunit type 1 TsaE	tsaE	protein_coding	155385	155846	-
D712_RS06860	NA	NA	hypothetical protein		protein_coding	155884	156039	+
D712_RS06865	0.27529	0.387457	dihydroxy-acid dehydratase	ilvD	protein_coding	156357	158045	+
D712_RS06870	0.00485	0.987196	biosynthetic-type acetolactate synthase large subunit	ilvB	protein_coding	158073	159842	+
D712_RS06875	NA	NA	ACT domain-containing protein		protein_coding	159842	160096	+
D712_RS11925	-1.0581	2.52392e-07	staphyloferrin B ABC transporter permease subunit SirB	sirB	protein_coding	36255	37250	-
D712_RS06885	0.181261	0.512316	2-isopropylmalate synthase		protein_coding	161267	162796	+
D712_RS06890	0.445092	0.0755937	3-isopropylmalate dehydrogenase	leuB	protein_coding	162799	163845	+
D712_RS06895	0.0770763	0.805624	3-isopropylmalate dehydratase large subunit	leuC	protein_coding	163859	165229	+
D712_RS06900	0.236864	0.417249	3-isopropylmalate dehydratase small subunit	leuD	protein_coding	165230	165802	+
D712_RS06905	0.0511724	0.856797	threonine ammonia-lyase IlvA	ilvA	protein_coding	165817	167085	+
D712_RS06910	0.130768	0.567617	DUF3055 domain-containing protein		protein_coding	56	322	-
D712_RS06915	0.118511	0.554728	DUF86 domain-containing protein		protein_coding	420	854	+
D712_RS06920	0.0130718	0.952459	TIGR01457 family HAD-type hydrolase		protein_coding	854	1633	+
D712_RS06925	-0.0435547	0.841028	D-glycerate dehydrogenase		protein_coding	1666	2625	+
D712_RS06930	-0.157273	0.810198	hypothetical protein		protein_coding	2879	2989	+
D712_RS06935	0.201222	0.657705	teichoic acid D-Ala incorporation-associated protein DltX		protein_coding	3037	3189	+
D712_RS06940	0.0282059	0.949108	D-alanine--poly(phosphoribitol) ligase subunit DltA	dltA	protein_coding	3205	4662	+
D712_RS06945	0.188806	0.640597	PG:teichoic acid D-alanyltransferase DltB	dltB	protein_coding	4659	5873	+
D712_RS06950	0.157244	0.711603	D-alanine--poly(phosphoribitol) ligase subunit 2	dltC	protein_coding	5891	6127	+
D712_RS06955	0.0860174	0.841028	D-alanyl-lipoteichoic acid biosynthesis protein DltD	dltD	protein_coding	6124	7299	+
D712_RS06960	0.267114	0.141134	NifU family protein		protein_coding	7562	7804	-
D712_RS06965	0.106872	0.65444	YuzD family protein		protein_coding	7905	8228	+
D712_RS06970	-0.0292333	0.896464	NAD(P)/FAD-dependent oxidoreductase		protein_coding	8287	9351	-
D712_RS06975	-0.0430176	0.848971	YuzB family protein		protein_coding	9668	9904	+
D712_RS06980	-0.267559	0.147372	iron-sulfur cluster assembly accessory protein		protein_coding	9917	10276	+
D712_RS06985	-0.0776002	0.683141	NAD(P)/FAD-dependent oxidoreductase		protein_coding	10730	11938	+
D712_RS06990	0.0822196	0.782532	M17 family metallopeptidase		protein_coding	12069	13544	+
D712_RS06995	0.649971	0.0286655	Na+/H+ antiporter family protein		protein_coding	13955	15271	+
D712_RS07000	0.331373	0.0984724	PaaI family thioesterase		protein_coding	15290	15664	+
D712_RS07005	0.522951	0.0154523	FAD/NAD(P)-binding protein		protein_coding	15720	16874	-
D712_RS07010	0.621236	3.13067e-06	Na+/H+ antiporter Mnh1 subunit G	mnhG1	protein_coding	17123	17479	-
D712_RS07015	0.462079	0.0032174	Na+/H+ antiporter Mnh1 subunit F	mnhF1	protein_coding	17457	17750	-
D712_RS07020	0.608423	6.3527e-05	Na+/H+ antiporter Mnh1 subunit E	mnhE1	protein_coding	17750	18229	-
D712_RS07025	0.397724	0.00946481	Na+/H+ antiporter Mnh1 subunit D	mnhD1	protein_coding	18231	19727	-
D712_RS07030	0.318693	0.0404581	Na+/H+ antiporter Mnh1 subunit C	mnhC1	protein_coding	19720	20061	-
D712_RS07035	0.411895	0.00323243	Na+/H+ antiporter Mnh1 subunit B	mnhB1	protein_coding	20061	20489	-
D712_RS07040	0.336807	0.0140382	Na+/H+ antiporter Mnh1 subunit A	mnhA1	protein_coding	20482	22887	-
D712_RS07045	-0.124346	0.494718	kinase-associated lipoprotein B		protein_coding	23018	23401	-
D712_RS07050	-0.201484	0.22561	peptidylprolyl isomerase		protein_coding	23465	24058	+
D712_RS07055	0.443889	0.00222834	S1 domain-containing post-transcriptional regulator Ygs	ygs	protein_coding	24473	24850	+
D712_RS12775	-1.06137	1.29585e-09	autolysin/adhesin Aaa	aaa	protein_coding	20210	21214	-
D712_RS00995	-1.06398	0.000159981	intercellular adhesin biosynthesis polysaccharide N-deacetylase	icaB	protein_coding	211717	212589	+
D712_RS11745	-1.06759	1.31534e-09	LysM peptidoglycan-binding domain-containing protein		protein_coding	60933	61730	+
D712_RS09975	-1.07522	6.04384e-07	ABC transporter permease		protein_coding	49568	50554	+
D712_RS07080	0.638342	0.00104705	argininosuccinate lyase	argH	protein_coding	30888	32267	-
D712_RS07085	0.895539	5.96441e-07	argininosuccinate synthase		protein_coding	32257	33462	-
D712_RS07090	0.234516	0.20314	glucose-6-phosphate isomerase		protein_coding	33813	35144	+
D712_RS07095	0.110572	0.601806	TVP38/TMEM64 family protein		protein_coding	35469	36044	+
D712_RS07100	-0.0334575	0.873236	signal peptidase I	lepB	protein_coding	36049	36573	+
D712_RS07105	-0.0695218	0.713455	signal peptidase I	lepB	protein_coding	36589	37164	+
D712_RS07110	-0.309731	0.0603903	helicase-exonuclease AddAB subunit AddB	addB	protein_coding	37324	40797	+
D712_RS07115	-0.152356	0.41848	helicase-exonuclease AddAB subunit AddA	addA	protein_coding	40801	44454	+
D712_RS07120	0.0229465	0.922866	fumarylacetoacetate hydrolase family protein		protein_coding	44620	45522	+
D712_RS07125	0.184666	0.271557	YisL family protein		protein_coding	45851	46240	+
D712_RS07130	0.38972	0.0278626	CoA-disulfide reductase		protein_coding	46412	47728	-
D712_RS07135	0.278841	0.0619778	Cof-type HAD-IIB family hydrolase		protein_coding	47780	48604	-
D712_RS07140	0.043261	0.861683	metal-sulfur cluster assembly factor		protein_coding	48718	49026	+
D712_RS07145	0.661186	0.000375203	acetyltransferase		protein_coding	49574	51388	+
D712_RS07150	-0.211619	0.311421	ATP-dependent chaperone ClpB	clpB	protein_coding	51591	54200	+
D712_RS07155	0.51181	0.0865583	LysR family transcriptional regulator		protein_coding	54259	55128	-
D712_RS07160	0.898482	0.00288112	LeuA family protein		protein_coding	55238	56383	+
D712_RS07165	0.477444	0.122255	L-threonylcarbamoyladenylate synthase		protein_coding	56367	57008	+
D712_RS07170	0.128944	0.700595	membrane protein		protein_coding	57001	58122	+
D712_RS07175	0.82658	1.81728e-08	YbhB/YbcL family Raf kinase inhibitor-like protein		protein_coding	58100	58615	+
D712_RS07180	-0.92972	0.000110459	MAP domain-containing protein		protein_coding	58926	59360	+
D712_RS07185	0.387598	0.00594685	YjzD family protein		protein_coding	59617	59802	-
D712_RS07190	0.388249	0.00876012	ketoacyl-ACP synthase III		protein_coding	60097	61038	+
D712_RS07195	0.252057	0.0984724	beta-ketoacyl-ACP synthase II	fabF	protein_coding	61050	62294	+
D712_RS07200	0.156799	0.633347	DUF3899 domain-containing protein		protein_coding	62349	62720	-
D712_RS07680	-1.07988	0.00192862	energy-coupling factor ABC transporter ATP-binding protein		protein_coding	158831	160231	-
D712_RS00425	-1.08142	1.95398e-11	CHAP domain-containing protein		protein_coding	90339	91106	-
D712_RS05700	-1.08606	5.78055e-06	3,4-dihydroxy-2-butanone-4-phosphate synthase	ribB	protein_coding	132715	133896	-
D712_RS09285	-1.08928	2.23915e-09	pyridoxal 5'-phosphate synthase glutaminase subunit PdxT	pdxT	protein_coding	2812	3372	+
D712_RS00275	-1.1	2.80992e-10	acyl-CoA thioesterase		protein_coding	55318	55728	-
D712_RS00240	-1.10803	4.10561e-11	L-serine ammonia-lyase, iron-sulfur-dependent, subunit alpha	sdaAA	protein_coding	49240	50139	-
D712_RS04070	-1.10942	6.17152e-11	MurR/RpiR family transcriptional regulator		protein_coding	120000	120875	-
D712_RS07240	0.52415	0.0501207	dipeptide ABC transporter ATP-binding protein		protein_coding	71629	72609	+
D712_RS07245	0.658377	0.00793992	ABC transporter permease		protein_coding	72602	73564	+
D712_RS07250	0.349373	0.0595082	ABC transporter permease		protein_coding	73576	74457	+
D712_RS07255	0.0261342	0.910429	tryptophan--tRNA ligase	trpS	protein_coding	74499	75488	-
D712_RS01565	-1.11874	1.42591e-11	urease accessory protein UreE	ureE	protein_coding	29629	30081	+
D712_RS07265	0.211589	0.348973	adaptor protein MecA	mecA	protein_coding	76548	77267	+
D712_RS07270	0.526818	0.050976	competence protein CoiA family protein		protein_coding	77388	78374	+
D712_RS07275	0.635227	0.0505869	oligoendopeptidase F	pepF	protein_coding	78422	80230	+
D712_RS07280	-0.00728704	0.978786	protease adaptor protein YjbH	yjbH	protein_coding	80690	81496	-
D712_RS07285	-0.103688	0.601191	truncated hemoglobin YjbI		protein_coding	81519	81884	-
D712_RS07290	-0.154335	0.39887	CYTH domain-containing protein		protein_coding	81988	82581	-
D712_RS07295	-0.369112	0.00967555	hypothetical protein		protein_coding	82767	83114	+
D712_RS07300	-0.410372	0.00325755	GTP pyrophosphokinase family protein		protein_coding	83131	83766	+
D712_RS07305	-0.333323	0.0185752	NAD kinase		protein_coding	83783	84592	+
D712_RS07310	-0.0598351	0.766579	RluA family pseudouridine synthase		protein_coding	84589	85443	+
D712_RS07315	-0.14152	0.401201	magnesium transporter	mgtE	protein_coding	85464	86849	+
D712_RS07320	0.012181	0.951578	monovalent cation:proton antiporter family protein		protein_coding	86859	88703	+
D712_RS07325	-0.0877608	0.607074	enoyl-ACP reductase FabI	fabI	protein_coding	88981	89751	+
D712_RS07330	0.149449	0.327978	cell elongation protein CozEa	cozEa	protein_coding	89947	91032	-
D712_RS07335	0.354136	0.0286655	alanine:cation symporter family protein		protein_coding	91374	92942	+
D712_RS07340	0.0399674	0.840425	esterase family protein		protein_coding	93087	93845	+
D712_RS11240	-1.12454	1.03838e-10	LLM class flavin-dependent oxidoreductase		protein_coding	27572	28585	-
D712_RS07350	-0.126357	0.524002	MFS transporter		protein_coding	94661	95851	-
D712_RS07355	-0.246465	0.142219	diglucosyl diacylglycerol synthase		protein_coding	95829	97004	-
D712_RS07360	0.125236	0.473412	UDP-N-acetylmuramoyl-L-alanyl-D-glutamate--L-lysine ligase		protein_coding	97437	98921	+
D712_RS07365	0.178754	0.311421	YueH family protein		protein_coding	98902	99162	+
D712_RS07370	0.275055	0.0526153	peptide chain release factor 3		protein_coding	99162	100724	+
D712_RS07375	0.0107375	0.967484	TerC family protein		protein_coding	101026	101829	+
D712_RS07380	-0.332505	0.0110754	trypsin-like peptidase domain-containing protein		protein_coding	102048	104372	+
D712_RS07385	-0.0837317	0.628299	TrkH family potassium uptake protein		protein_coding	104389	105747	+
D712_RS07390	-0.275123	0.0579491	bifunctional metallophosphatase/5'-nucleotidase		protein_coding	105886	107397	+
D712_RS07395	0.884771	0.0114975	tRNA-Ser			107577	107665	-
D712_RS07400	0.417697	0.0465888	tRNA-Asn			107668	107742	-
D712_RS00740	-1.12939	1.69764e-05	hypothetical protein		protein_coding	148466	148726	-
D712_RS14030	-1.13191	1.25723e-13	SDR family oxidoreductase		protein_coding	1528	2223	-
D712_RS07415	-0.500407	0.0100414	lipoate--protein ligase		protein_coding	108962	109948	-
D712_RS07420	0.258257	0.177578	YkvS family protein		protein_coding	110147	110323	+
D712_RS07425	0.309854	0.24524	CPBP family glutamic-type intramembrane protease		protein_coding	110338	110940	+
D712_RS07435	NA	NA	hypothetical protein		protein_coding	111856	111957	+
D712_RS07440	0.829496	0.020206	lactococcin 972 family bacteriocin		protein_coding	111979	112239	+
D712_RS07445	0.408205	0.0628554	bacteriocin-associated integral membrane family protein		protein_coding	112283	114247	+
D712_RS07450	0.534551	0.026596	YxeA family protein		protein_coding	114250	114570	+
D712_RS07455	0.397755	0.118375	ABC transporter ATP-binding protein		protein_coding	114567	115208	+
D712_RS08530	-1.13342	0.000146737	BppU family phage baseplate upper protein		protein_coding	135047	136870	+
D712_RS01640	-1.13343	7.85744e-10	2-hydroxyacid dehydrogenase family protein		protein_coding	42496	43449	+
D712_RS08505	-1.13489	0.0036163	hypothetical protein		protein_coding	126427	126771	+
D712_RS00360	-1.13686	9.1518e-05	hypothetical protein		protein_coding	75636	75803	-
D712_RS07480	0.677851	0.00273685	SAR1012 family small protein		protein_coding	117802	117933	-
D712_RS07485	0.574359	0.0302337	TM2 domain-containing protein		protein_coding	117997	118212	-
D712_RS07490	-0.474362	0.000825336	GNAT family N-acetyltransferase		protein_coding	118377	118928	+
D712_RS07495	0.0702222	0.70468	1,4-dihydroxy-2-naphthoate polyprenyltransferase		protein_coding	118980	119918	-
D712_RS07505	-0.126815	0.469481	isochorismate synthase MenF		protein_coding	120139	121461	+
D712_RS07510	-0.0758492	0.655034	2-succinyl-5-enolpyruvyl-6-hydroxy-3-cyclohexene-1-carboxylic-acid synthase	menD	protein_coding	121448	123121	+
D712_RS07515	-0.0359729	0.848971	2-succinyl-6-hydroxy-2,4-cyclohexadiene-1-carboxylate synthase	menH	protein_coding	123108	123911	+
D712_RS07520	-0.254066	0.110548	1,4-dihydroxy-2-naphthoyl-CoA synthase	menB	protein_coding	123904	124725	+
D712_RS07525	-0.00404993	0.991576	staphostatin B	sspC	protein_coding	124963	125292	-
D712_RS07530	0.052762	0.863656	cysteine protease staphopain B	sspB	protein_coding	125330	126511	-
D712_RS07535	0.0345053	0.910429	Glu-specific serine endopeptidase SspA	sspA	protein_coding	126593	127603	-
D712_RS07540	0.613891	0.00476841	aminotransferase class I/II-fold pyridoxal phosphate-dependent enzyme		protein_coding	128131	129285	-
D712_RS07545	-0.178344	0.576733	acyltransferase family protein		protein_coding	129481	130491	-
D712_RS04075	-1.14184	1.42552e-14	PTS transporter subunit EIIC		protein_coding	120878	122332	-
D712_RS07555	NA	NA	hypothetical protein		protein_coding	131090	131200	+
D712_RS07560	-0.773695	1.72954e-05	glucosaminidase domain-containing protein		protein_coding	131270	135016	-
D712_RS07565	0.081776	0.737177	GNAT family N-acetyltransferase		protein_coding	135244	135678	-
D712_RS07570	0.302026	0.101726	osmotic stress response protein		protein_coding	135833	136303	-
D712_RS07575	0.21616	0.210062	polyisoprenyl-teichoic acid--peptidoglycan teichoic acid transferase		protein_coding	136351	137568	-
D712_RS07580	0.472231	0.00729051	teichoic acid D-Ala esterase FmtA	fmtA	protein_coding	138019	139212	+
D712_RS07585	-0.161893	0.474867	cytochrome aa3 quinol oxidase subunit IV	qoxD	protein_coding	139748	140026	-
D712_RS07590	-0.105146	0.615812	cytochrome aa3 quinol oxidase subunit III	qoxC	protein_coding	140035	140640	-
D712_RS07595	-0.118635	0.544633	cytochrome aa3 quinol oxidase subunit I	qoxB	protein_coding	140630	142618	-
D712_RS07600	-0.132877	0.473684	cytochrome aa3 quinol oxidase subunit II	qoxA	protein_coding	142618	143718	-
D712_RS10675	-1.14261	2.76174e-08	staphyloferrin A export MFS transporter	sfaA	protein_coding	16345	17538	-
D712_RS07610	0.275713	0.0566164	DUF5011 domain-containing protein		protein_coding	144289	144606	-
D712_RS07615	-0.242209	0.272616	bifunctional methylenetetrahydrofolate dehydrogenase/methenyltetrahydrofolate cyclohydrolase FolD	folD	protein_coding	145470	146330	-
D712_RS01515	-1.15495	1.13752e-12	formate dehydrogenase accessory sulfurtransferase FdhD	fdhD	protein_coding	19690	20487	+
D712_RS07060	-1.15812	0.000138426	NADH-dependent flavin oxidoreductase		protein_coding	25212	26339	+
D712_RS14040	-1.18804	2.76916e-05	hypothetical protein		protein_coding	2729	2914	+
D712_RS00245	-1.18956	5.02573e-10	L-serine ammonia-lyase, iron-sulfur-dependent subunit beta	sdaAB	protein_coding	50153	50833	-
D712_RS00855	-1.19368	4.38421e-13	BglG family transcription antiterminator		protein_coding	171153	173027	+
D712_RS00250	-1.19546	3.64589e-10	PTS fructose transporter subunit IIC		protein_coding	50836	51879	-
D712_RS08740	-1.19661	2.24257e-11	MurR/RpiR family transcriptional regulator		protein_coding	16541	17341	-
D712_RS04170	-1.1989	0.00021804	ABC transporter permease		protein_coding	149447	150208	-
D712_RS03910	-1.19961	9.91797e-15	formate C-acetyltransferase	pflB	protein_coding	80638	82887	-
D712_RS02205	-1.20006	1.33628e-07	transporter substrate-binding domain-containing protein		protein_coding	155098	155877	-
D712_RS03675	-1.202	3.86685e-05	D-ribose pyranase	rbsD	protein_coding	27564	27968	+
D712_RS07675	-0.704992	0.0135976	energy-coupling factor transporter transmembrane protein EcfT		protein_coding	158032	158838	-
D712_RS14345	-1.20323	2.03703e-18	deoxyribose-phosphate aldolase	deoC	protein_coding	2	643	-
D712_RS09280	-1.20464	4.54832e-10	pyridoxal 5'-phosphate synthase lyase subunit PdxS	pdxS	protein_coding	1921	2808	+
D712_RS07700	0.075029	0.860118	diacylglycerol kinase family lipid kinase		protein_coding	540	1457	-
D712_RS03905	-1.20893	1.1477e-14	pyruvate formate-lyase-activating protein	pflA	protein_coding	79860	80615	-
D712_RS07710	0.230233	0.193092	peptide MFS transporter		protein_coding	1727	3232	-
D712_RS07720	-0.0629423	0.764538	preQ(1) synthase	queF	protein_coding	3573	4073	-
D712_RS07725	-0.0659568	0.766221	DMT family transporter		protein_coding	4093	4959	-
D712_RS07735	0.528058	0.00929353	class Ib ribonucleoside-diphosphate reductase assembly flavoprotein NrdI	nrdI	protein_coding	5760	6158	+
D712_RS07740	0.618966	0.000582031	class 1b ribonucleoside-diphosphate reductase subunit alpha	nrdE	protein_coding	6121	8226	+
D712_RS07745	0.69	3.44133e-05	class 1b ribonucleoside-diphosphate reductase subunit beta	nrdF	protein_coding	8344	9315	+
D712_RS07750	NA	NA	hypothetical protein		protein_coding	9496	9651	+
D712_RS08355	-1.22618	0.00125171	DUF1064 domain-containing protein		protein_coding	112629	113033	+
D712_RS01540	-1.22862	2.48188e-08	acyl-CoA/acyl-ACP dehydrogenase		protein_coding	24642	25796	-
D712_RS09685	-1.23052	7.7866e-16	T7SS effector LXG polymorphic toxin		protein_coding	90708	92102	+
D712_RS10770	-1.23347	0.000938447	hypothetical protein		protein_coding	35596	35799	-
D712_RS07775	-0.250151	0.0944065	CHY zinc finger protein		protein_coding	13826	14140	-
D712_RS07780	-0.230457	0.107678	UDP-N-acetylmuramate dehydrogenase	murB	protein_coding	14158	15081	-
D712_RS07785	-0.0595382	0.872042	GrpB family protein		protein_coding	15208	15726	-
D712_RS07790	0.266351	0.127168	EMYY motif lipoprotein		protein_coding	15846	16724	+
D712_RS07795	0.290912	0.0481789	bacillithiol system redox-active protein YtxJ	ytxJ	protein_coding	16878	17198	+
D712_RS07800	-0.184206	0.22432	glycerate kinase		protein_coding	17622	18746	+
D712_RS07805	-0.259833	0.0809988	peptidase T	pepT	protein_coding	18933	20159	-
D712_RS07810	-0.545935	0.000103063	threonine/serine exporter family protein		protein_coding	20173	20667	-
D712_RS07815	-0.457652	0.00312784	threonine/serine exporter ThrE family protein		protein_coding	20685	21446	-
D712_RS07820	-0.385961	0.127168	GGDEF domain-containing protein		protein_coding	21642	22712	-
D712_RS07825	0.0133367	0.95242	undecaprenyl/decaprenyl-phosphate alpha-N-acetylglucosaminyl 1-phosphate transferase		protein_coding	23030	24085	+
D712_RS07830	0.138859	0.512397	YigZ family protein		protein_coding	24250	24891	-
D712_RS07835	0.00596239	0.979743	fatty acid kinase binding subunit FakB1	fakB1	protein_coding	25035	25901	+
D712_RS07840	0.415599	0.174337	DEAD/DEAH box helicase		protein_coding	26265	27347	+
D712_RS07845	0.506738	0.132797	ComF family protein		protein_coding	27340	28014	+
D712_RS03680	-1.23356	1.2841e-05	ribokinase	rbsK	protein_coding	27996	28910	+
D712_RS07855	0.207593	0.238394	preprotein translocase subunit SecA	secA	protein_coding	29061	31592	+
D712_RS07860	0.909222	0.0317605	hypothetical protein		protein_coding	31634	31738	+
D712_RS07865	-0.09944	0.6447	peptide chain release factor 2	prfB	protein_coding	31907	33017	+
D712_RS07870	0.318071	0.533761	hypothetical protein		protein_coding	33171	33278	+
D712_RS07875	0.226994	0.303385	CHAP domain-containing protein		protein_coding	33426	34265	+
D712_RS07880	0.00874494	0.980991	HD domain-containing protein		protein_coding	34439	35089	+
D712_RS07885	0.205249	0.479583	CsbA family protein		protein_coding	35086	35322	+
D712_RS07890	-0.123694	0.461725	excinuclease ABC subunit UvrB	uvrB	protein_coding	35591	37576	+
D712_RS07895	0.0111497	0.96003	excinuclease ABC subunit UvrA	uvrA	protein_coding	37584	40430	+
D712_RS07900	-0.0449072	0.825685	HPr(Ser) kinase/phosphatase	hprK	protein_coding	41094	42026	+
D712_RS07905	-0.100587	0.576733	prolipoprotein diacylglyceryl transferase	lgt	protein_coding	42032	42871	+
D712_RS07910	-0.0186304	0.925567	acetyltransferase		protein_coding	42879	43364	+
D712_RS07915	0.017298	0.940391	tetratricopeptide repeat protein		protein_coding	43372	44811	+
D712_RS07920	-0.126743	0.560586	thioredoxin-disulfide reductase	trxB	protein_coding	44878	45813	+
D712_RS07925	0.320453	0.0330178	RNase adapter RapZ	rapZ	protein_coding	46699	47610	+
D712_RS07930	0.518841	0.0108322	YvcK family protein		protein_coding	47607	48602	+
D712_RS07935	0.433144	0.0191758	DNA-binding protein WhiA	whiA	protein_coding	48713	49657	+
D712_RS07945	-0.325763	0.0179328	ATP-dependent Clp endopeptidase proteolytic subunit ClpP	clpP	protein_coding	50221	50808	+
D712_RS07950	0.373317	0.0865583	TIGR01777 family oxidoreductase		protein_coding	51051	51953	-
D712_RS07955	0.108231	0.597496	DUF4887 domain-containing protein		protein_coding	52656	53297	+
D712_RS01850	-1.24206	8.73034e-10	sodium/glutamate symporter	gltS	protein_coding	84572	85780	+
D712_RS04175	-1.24852	0.000806885	ABC transporter substrate-binding protein		protein_coding	150205	151176	-
D712_RS09985	-1.24863	1.58954e-08	ABC transporter ATP-binding protein		protein_coding	51364	52137	+
D712_RS07770	-1.25237	1.21427e-06	siderophore ABC transporter substrate-binding protein		protein_coding	12481	13509	+
D712_RS00370	-1.26052	5.87271e-10	sugar O-acetyltransferase		protein_coding	77649	78248	-
D712_RS07985	0.413638	0.0011467	phosphopyruvate hydratase	eno	protein_coding	59992	61296	+
D712_RS07990	0.864627	4.92335e-07	hypothetical protein		protein_coding	61635	62093	+
D712_RS07995	0.336571	0.0178979	preprotein translocase subunit SecG	secG	protein_coding	62160	62393	+
D712_RS08000	0.141906	0.429251	carboxylesterase		protein_coding	62509	63249	+
D712_RS08005	0.116008	0.541982	ribonuclease R	rnr	protein_coding	63283	65655	+
D712_RS08010	0.074532	0.708199	SsrA-binding protein SmpB	smpB	protein_coding	65677	66141	+
D712_RS08015	0.0217018	0.910429	transfer-messenger RNA	ssrA		66232	66593	+
D712_RS08025	-0.720226	0.00657766	hypothetical protein		protein_coding	67463	67786	-
D712_RS09510	-1.27	5.21175e-08	MSCRAMM family adhesin SdrE		protein_coding	57208	60435	+
D712_RS08040	NA	NA	hypothetical protein		protein_coding	69303	69458	+
D712_RS08045	-0.097157	0.841028	hypothetical protein		protein_coding	69466	69987	+
D712_RS08050	-0.0469727	0.847654	N-acetyltransferase		protein_coding	70126	70656	+
D712_RS08055	0.155543	0.596168	MSCRAMM family adhesin clumping factor ClfA	clfA	protein_coding	70919	73636	+
D712_RS09145	-1.27602	5.60825e-12	DUF1304 domain-containing protein		protein_coding	92442	92801	-
D712_RS04190	-1.29448	6.17509e-10	hypothetical protein		protein_coding	152963	153166	+
D712_RS08070	0.740989	0.000107669	hypothetical protein		protein_coding	77069	77590	+
D712_RS05510	-1.30383	1.3317e-14	formate--tetrahydrofolate ligase		protein_coding	85673	87340	-
D712_RS08080	0.871628	1.0627e-09	cold-shock protein		protein_coding	78974	79174	+
D712_RS08085	0.405895	0.0969985	hypothetical protein		protein_coding	79666	79884	-
D712_RS08090	0.316983	0.162788	hypothetical protein		protein_coding	79961	80230	-
D712_RS08095	0.431913	0.0100781	hypothetical protein		protein_coding	80318	80887	-
D712_RS08100	-0.369917	0.329881	hypothetical protein		protein_coding	81075	81263	-
D712_RS08105	-0.373707	0.236239	hypothetical protein		protein_coding	81292	81552	-
D712_RS08110	0.529492	0.146185	sterile alpha motif-like domain-containing protein		protein_coding	81893	82096	+
D712_RS08115	0.597634	0.126296	hypothetical protein		protein_coding	82093	82329	-
D712_RS08120	0.233821	0.240329	phosphoglycerate mutase family protein		protein_coding	82554	83135	+
D712_RS08125	0.929277	2.07804e-05	LysE/ArgO family amino acid transporter		protein_coding	83208	83825	-
D712_RS08130	0.647969	0.000281946	GNAT family N-acetyltransferase		protein_coding	83980	84474	-
D712_RS08140	-0.725666	0.0890416	organic hydroperoxide resistance protein		protein_coding	84873	85295	-
D712_RS08145	-0.349226	0.0201615	type I 3-dehydroquinate dehydratase	aroD	protein_coding	85443	86159	+
D712_RS08150	-0.544622	0.000639196	nitroreductase		protein_coding	86242	86781	+
D712_RS08155	-0.113708	0.663336	thioredoxin family protein		protein_coding	86932	87252	-
D712_RS08160	-0.125838	0.554728	arsenate reductase family protein		protein_coding	87396	87752	+
D712_RS08165	-0.714536	2.09772e-07	glycine cleavage system protein GcvH	gcvH	protein_coding	87910	88290	+
D712_RS08175	-0.459885	0.0023163	YwqG family protein		protein_coding	88469	89347	+
D712_RS08180	-0.264433	0.249112	toprim domain-containing protein		protein_coding	90146	90532	+
D712_RS08185	-0.00728749	0.984942	thioredoxin family protein		protein_coding	90525	90821	+
D712_RS08190	0.507655	0.0870774	methionine ABC transporter ATP-binding protein		protein_coding	91071	92096	+
D712_RS08495	-1.309	8.5149e-08	phage major tail protein, TP901-1 family		protein_coding	125389	125970	+
D712_RS03645	-1.3138	4.3013e-12	linear amide C-N hydrolase		protein_coding	21936	22928	-
D712_RS08205	0.627829	0.0260657	CsbD family protein		protein_coding	93977	94171	+
D712_RS08210	0.0757077	0.697027	DUF368 domain-containing protein		protein_coding	94405	95256	-
D712_RS08215	-0.612035	4.12964e-06	Fe-S cluster assembly ATPase SufC	sufC	protein_coding	95584	96345	+
D712_RS08220	-0.574028	1.94933e-05	Fe-S cluster assembly protein SufD	sufD	protein_coding	96443	97750	+
D712_RS08225	-0.545304	7.51857e-05	cysteine desulfurase		protein_coding	97856	99106	+
D712_RS08230	-0.526971	0.000139346	SUF system NifU family Fe-S cluster assembly protein		protein_coding	99096	99560	+
D712_RS08235	-0.349813	0.00504655	Fe-S cluster assembly protein SufB	sufB	protein_coding	99711	101108	+
D712_RS08240	-0.17093	0.263297	site-specific integrase		protein_coding	101176	102225	-
D712_RS08245	0.231904	0.244719	hypothetical protein		protein_coding	102338	102517	+
D712_RS08250	0.232197	0.155935	hypothetical protein		protein_coding	102497	103429	-
D712_RS08255	0.281354	0.123528	PH domain-containing protein		protein_coding	103461	104186	-
D712_RS08260	0.348086	0.116701	ImmA/IrrE family metallo-endopeptidase		protein_coding	104214	104888	-
D712_RS08265	0.175061	0.259331	helix-turn-helix domain-containing protein		protein_coding	104905	105237	-
D712_RS07685	-1.3161	0.000948352	ECF transporter S component		protein_coding	160246	160821	-
D712_RS01980	-1.32075	2.00746e-18	oxidoreductase		protein_coding	111672	112676	+
D712_RS09150	-1.32528	1.69478e-14	SDR family oxidoreductase		protein_coding	92820	93665	-
D712_RS08445	-1.3331	2.46784e-09	phage portal protein		protein_coding	119182	120717	+
D712_RS00120	-1.33673	1.16891e-22	FUSC family protein		protein_coding	28322	30145	-
D712_RS05535	-1.34138	0.000229599	hypothetical protein		protein_coding	92641	92754	-
D712_RS08500	-1.34301	8.21801e-05	tail assembly chaperone		protein_coding	126032	126397	+
D712_RS08440	-1.35755	7.96712e-09	PBSX family phage terminase large subunit		protein_coding	117876	119171	+
D712_RS09075	-1.36263	2.14252e-05	L-cystine transporter		protein_coding	79000	80388	-
D712_RS09705	-1.37678	2.52993e-18	aldo/keto reductase		protein_coding	94625	95563	+
D712_RS04825	-1.38418	1.70793e-13	hypothetical protein		protein_coding	89006	91168	+
D712_RS03670	-1.38787	1.164e-05	ribose transporter RbsU	rbsU	protein_coding	26668	27549	+
D712_RS08330	0.853864	3.37716e-07	hypothetical protein		protein_coding	110327	110608	-
D712_RS12875	-1.39842	1.93619e-13	hypothetical protein		protein_coding	39019	39342	-
D712_RS08370	-1.40866	0.00571339	hypothetical protein		protein_coding	113657	114013	+
D712_RS08345	NA	NA	hypothetical protein		protein_coding	112227	112385	+
D712_RS10765	-1.43471	3.52135e-05	hypothetical protein		protein_coding	35348	35509	+
D712_RS12870	-1.45665	4.97581e-15	hypothetical protein		protein_coding	38686	39000	-
D712_RS08360	NA	NA	DUF3113 family protein		protein_coding	113038	113223	+
D712_RS08365	-0.229412	0.536147	hypothetical protein		protein_coding	113224	113529	+
D712_RS09560	-1.47158	8.91095e-22	MFS transporter		protein_coding	69411	70811	+
D712_RS04105	-1.48666	1.98458e-09	isochorismatase family protein		protein_coding	128905	129462	+
D712_RS08380	-0.593654	0.264433	hypothetical protein		protein_coding	114268	114639	+
D712_RS08385	NA	NA	DUF1024 family protein		protein_coding	114632	114886	+
D712_RS08390	NA	NA	hypothetical protein		protein_coding	114873	115043	+
D712_RS08395	-0.595764	0.142311	dUTP pyrophosphatase		protein_coding	115036	115569	+
D712_RS08400	-0.0783841	0.922866	DUF1381 domain-containing protein		protein_coding	115606	115812	+
D712_RS08405	-0.162661	0.818854	hypothetical protein		protein_coding	115809	116003	+
D712_RS08410	-0.393452	0.418801	hypothetical protein		protein_coding	116000	116203	+
D712_RS08415	-0.587738	0.167048	hypothetical protein		protein_coding	116196	116432	+
D712_RS08420	-0.623524	0.102484	transcriptional activator RinB		protein_coding	116425	116598	+
D712_RS08425	-0.325128	0.438618	hypothetical protein		pseudogene	116599	116700	+
D712_RS08430	-0.565794	0.00474001	RinA family phage transcriptional activator		protein_coding	116769	117191	+
D712_RS03620	-1.48746	7.28751e-11	hypothetical protein		protein_coding	16261	17784	+
D712_RS01605	-1.49302	2.04187e-24	CHAP domain-containing protein		protein_coding	36914	37717	+
D712_RS08335	-1.49321	4.70544e-12	conserved phage C-terminal domain-containing protein		protein_coding	110674	111444	+
D712_RS04495	-1.51781	2.90369e-12	superoxide dismutase		protein_coding	30061	30660	+
D712_RS08455	-0.898147	0.0163644	hypothetical protein		protein_coding	121792	121962	+
D712_RS11975	-1.53577	4.622e-09	bifunctional transcriptional regulator/O-phospho-L-serine synthase SbnI	sbnI	protein_coding	48942	49706	+
D712_RS07755	-1.54095	1.09516e-09	ABC transporter permease		protein_coding	9690	10661	+
D712_RS12885	-1.55352	2.47343e-16	tandem-type lipoprotein		protein_coding	40654	41466	-
D712_RS08480	-1.56142	3.97662e-07	hypothetical protein		protein_coding	124326	124628	+
D712_RS12880	-1.56475	1.42514e-20	membrane protein		protein_coding	39339	40664	-
D712_RS14035	-1.57163	3.97237e-23	single-stranded DNA-binding protein		protein_coding	2512	2793	+
D712_RS07760	-1.57697	6.44582e-07	iron chelate uptake ABC transporter family permease subunit		protein_coding	10648	11604	+
D712_RS05525	-1.57838	4.40141e-22	acetoin utilization protein AcuC		protein_coding	90312	91481	+
D712_RS08475	-1.57958	2.25335e-08	phage head-tail connector protein		protein_coding	123997	124329	+
D712_RS07475	-1.58549	5.67981e-27	ABC transporter substrate-binding protein		protein_coding	116797	117756	+
D712_RS08510	-0.458099	0.00524864	hypothetical protein		protein_coding	126788	130252	+
D712_RS08515	-0.759065	0.00145192	phage tail family protein		protein_coding	130265	131212	+
D712_RS08520	-0.752057	0.0079583	SGNH/GDSL hydrolase family protein		protein_coding	131221	133122	+
D712_RS08525	-0.652206	0.00130236	hypothetical protein		protein_coding	133137	135047	+
D712_RS08450	-1.59142	1.97369e-07	minor capsid protein		protein_coding	120724	121719	+
D712_RS08535	-0.0604763	0.922866	DUF2977 domain-containing protein		protein_coding	136870	137247	+
D712_RS08540	NA	NA	XkdX family protein		protein_coding	137251	137424	+
D712_RS08545	-0.104667	0.844125	DUF2951 domain-containing protein		protein_coding	137464	137763	+
D712_RS08550	-0.0875166	0.771004	N-acetylglucosaminidase		protein_coding	137900	139798	+
D712_RS08555	-0.00812938	0.980991	BppU family phage baseplate upper protein		protein_coding	139811	141049	+
D712_RS08560	0.220394	0.508635	hypothetical protein		protein_coding	141055	141450	+
D712_RS08565	-0.314398	0.655034	phage holin		protein_coding	141506	141781	+
D712_RS08570	-0.320357	0.079682	N-acetylmuramoyl-L-alanine amidase		protein_coding	141768	143180	+
D712_RS00310	-1.62192	1.53605e-26	CHAP domain-containing protein		protein_coding	63208	63639	+
D712_RS08580	0.954636	0.00323664	hypothetical protein		protein_coding	144172	144324	+
D712_RS08585	0.627499	0.00203469	hypothetical protein		protein_coding	144395	144505	+
D712_RS08590	0.53004	0.000517507	hypothetical protein		protein_coding	144507	144692	+
D712_RS08600	0.414725	0.355296	hypothetical protein		pseudogene	145377	145516	+
D712_RS08605	0.439701	0.304165	hypothetical protein		protein_coding	145522	145836	-
D712_RS08610	0.143183	0.553802	CNNM domain-containing protein		protein_coding	146201	147241	+
D712_RS08615	0.0265089	0.924401	nitronate monooxygenase family protein		protein_coding	147255	148322	+
D712_RS08620	0.769118	0.0105376	hypothetical protein		protein_coding	148576	148659	+
D712_RS08625	-0.0967543	0.640467	DUF72 domain-containing protein		protein_coding	148707	149555	+
D712_RS08630	-0.103686	0.592687	sulfite exporter TauE/SafE family protein		protein_coding	149568	150395	+
D712_RS08635	-0.127008	0.485313	bifunctional metallophosphatase/5'-nucleotidase		protein_coding	150422	151741	+
D712_RS08640	-0.339871	0.00882924	lipoyl synthase	lipA	protein_coding	151825	152742	+
D712_RS08645	-0.174636	0.500069	YutD family protein		protein_coding	152872	153255	+
D712_RS08650	-0.258514	0.370891	TIGR01741 family protein		protein_coding	1	266	+
D712_RS08655	-0.515822	0.0655413	DUF4467 domain-containing protein		protein_coding	891	1265	+
D712_RS08660	-0.612116	0.00554964	DUF4064 domain-containing protein		protein_coding	1415	1813	+
D712_RS08665	0.411923	0.0502963	formate/nitrite transporter family protein		protein_coding	2029	2853	-
D712_RS08670	0.960508	9.8049e-13	branched-chain amino acid transport system II carrier protein	brnQ	protein_coding	3090	4397	-
D712_RS08680	0.210616	0.389254	5'-nucleotidase, lipoprotein e(P4) family		protein_coding	4981	5871	+
D712_RS08690	-0.699552	0.000666209	ABC transporter permease		protein_coding	6120	7169	+
D712_RS08695	-0.623168	0.000948352	ABC transporter ATP-binding protein		protein_coding	7182	7859	+
D712_RS08705	-0.599995	0.0101577	PTS sugar transporter subunit IIC		protein_coding	8109	9098	+
D712_RS08710	-0.247752	0.576733	winged helix-turn-helix transcriptional regulator		protein_coding	9441	10559	+
D712_RS08715	-0.472253	0.0825405	pseudouridine-5'-phosphate glycosidase		protein_coding	10534	11457	+
D712_RS08720	-0.402039	0.036678	NupC/NupG family nucleoside CNT transporter		protein_coding	11468	12688	+
D712_RS07850	-1.63704	1.383e-17	ribosome-associated translation inhibitor RaiA	raiA	protein_coding	28075	28647	+
D712_RS03930	-1.64039	5.68547e-15	hexose-6-phosphate:phosphate antiporter	uhpT	protein_coding	87106	88485	-
D712_RS11960	-1.6554	4.64264e-10	3-(L-alanin-3-ylcarbamoyl)-2-[(2-aminoethylcarbamoyl)methyl]-2-hydroxypropanoate synthase SbnF	sbnF	protein_coding	45135	46985	+
D712_RS01560	-1.68592	3.96113e-27	urease subunit alpha	ureC	protein_coding	27901	29616	+
D712_RS11965	-1.6886	1.81513e-09	staphyloferrin B biosynthesis citrate synthase SbnG	sbnG	protein_coding	46960	47736	+
D712_RS08750	-0.0296061	0.945107	YjiH family protein		protein_coding	18280	19593	-
D712_RS01775	-1.70765	5.29721e-17	urocanate hydratase	hutU	protein_coding	70699	72360	-
D712_RS08760	-0.0923036	0.733069	alpha/beta hydrolase		protein_coding	22328	23155	-
D712_RS08765	-0.0890434	0.775008	NADH-dependent flavin oxidoreductase		protein_coding	23228	24427	-
D712_RS09100	-1.71929	2.42786e-11	general stress protein		protein_coding	83245	83652	-
D712_RS08775	-0.623513	0.000470835	LLM class flavin-dependent oxidoreductase		protein_coding	24729	25730	+
D712_RS08780	-0.523407	0.0106558	glycine cleavage system protein H		protein_coding	25764	26096	+
D712_RS08785	-0.638074	0.000328668	protein-ADP-ribose hydrolase		protein_coding	26097	26897	+
D712_RS08790	-0.550541	0.00115711	NAD-dependent deacetylase		protein_coding	26887	27831	+
D712_RS08795	-0.385105	0.049383	lipoate--protein ligase		protein_coding	27809	28831	+
D712_RS08800	-0.119955	0.68906	aldehyde reductase		protein_coding	29147	30172	+
D712_RS05520	-1.72379	1.18693e-16	hypothetical protein		protein_coding	89655	90287	+
D712_RS07765	-1.72868	5.02189e-10	ABC transporter ATP-binding protein		protein_coding	11601	12362	+
D712_RS10775	-1.74003	3.04387e-22	aldo/keto reductase		protein_coding	36032	36880	-
D712_RS04940	-1.74465	5.88185e-27	nucleoside-diphosphate kinase	ndk	protein_coding	110756	111205	+
D712_RS08825	-0.427033	0.00504168	multidrug efflux transporter transcriptional repressor MepR	mepR	protein_coding	34528	34947	+
D712_RS08830	0.125965	0.640467	multidrug efflux MATE transporter MepA	mepA	protein_coding	35054	36409	+
D712_RS08835	0.330146	0.14132	MepB family protein		protein_coding	36513	36953	+
D712_RS00865	-1.74581	4.23897e-27	mannose-6-phosphate isomerase, class I	manA	protein_coding	175069	176007	+
D712_RS08845	0.0314188	0.913678	VOC family protein		protein_coding	38706	39632	+
D712_RS08850	0.0279431	0.929654	LLM class flavin-dependent oxidoreductase		protein_coding	39646	40707	+
D712_RS08855	-0.139914	0.565454	NAD(P)H-dependent oxidoreductase		protein_coding	40721	41287	+
D712_RS08860	-0.214971	0.179076	YeiH family protein		protein_coding	41346	42341	-
D712_RS08865	0.380711	0.243515	GNAT family N-acetyltransferase		protein_coding	42706	43251	+
D712_RS04180	-1.75736	2.70479e-05	ABC transporter ATP-binding protein		protein_coding	151190	151930	-
D712_RS08875	0.291532	0.421856	iron uptake transporter deferrochelatase/peroxidase subunit	efeB	protein_coding	44369	45598	+
D712_RS08880	0.213785	0.385475	FTR1 family iron permease		protein_coding	45579	47291	+
D712_RS08885	-0.0544627	0.861433	twin-arginine translocase subunit TatC	tatC	protein_coding	47532	48194	-
D712_RS08890	-0.325296	0.2621	twin-arginine translocase TatA/TatE family subunit		protein_coding	48250	48474	-
D712_RS08895	-0.584033	0.0437967	DUF1398 family protein		protein_coding	48574	48963	-
D712_RS08900	-0.155844	0.632289	helix-turn-helix transcriptional regulator		protein_coding	49203	49406	+
D712_RS08905	0.0841824	0.696714	DUF3169 family protein		protein_coding	49403	50116	+
D712_RS08910	-0.080676	0.661384	ABC transporter ATP-binding protein		protein_coding	50141	50983	+
D712_RS08915	0.00847919	0.970568	ABC-2 transporter permease		protein_coding	50983	51612	+
D712_RS08920	0.078257	0.751873	low temperature requirement protein A		protein_coding	51999	53132	-
D712_RS08925	-0.715959	7.81265e-08	acetyl-CoA C-acetyltransferase		protein_coding	53671	54852	+
D712_RS08930	0.13997	0.454753	cyclase family protein		protein_coding	54935	55687	-
D712_RS08935	0.223453	0.306349	5-methyltetrahydropteroyltriglutamate--homocysteine S-methyltransferase	metE	protein_coding	55730	57958	-
D712_RS08940	0.344006	0.0803917	bifunctional homocysteine S-methyltransferase/methylenetetrahydrofolate reductase		protein_coding	57955	59796	-
D712_RS08945	0.6075	0.0664666	PLP-dependent aspartate aminotransferase family protein		protein_coding	59765	60925	-
D712_RS08950	0.717024	0.010675	aminotransferase class I/II-fold pyridoxal phosphate-dependent enzyme		protein_coding	60922	62025	-
D712_RS08960	-0.170707	0.358684	ParB/RepB/Spo0J family partition protein		protein_coding	62687	63532	+
D712_RS08965	0.17728	0.40009	mechanosensitive ion channel family protein		protein_coding	63686	64567	+
D712_RS08970	0.0539875	0.801633	DUF951 domain-containing protein		protein_coding	64597	64800	+
D712_RS08975	0.0334977	0.870397	redox-regulated ATPase YchF	ychF	protein_coding	64812	65909	+
D712_RS08980	0.153555	0.411521	hypothetical protein		protein_coding	65995	66186	-
D712_RS08985	0.00585723	0.98144	30S ribosomal protein S6	rpsF	protein_coding	66430	66726	+
D712_RS08990	0.069087	0.766579	single-stranded DNA-binding protein	ssb	protein_coding	66747	67250	+
D712_RS08995	0.0694934	0.778697	30S ribosomal protein S18	rpsR	protein_coding	67302	67544	+
D712_RS09000	0.328719	0.0606566	Abi family protein		protein_coding	67821	68759	-
D712_RS09005	0.41411	0.0608918	tyrosine-type recombinase/integrase		pseudogene	68798	69511	-
D712_RS08340	-1.76699	5.447e-12	ATP-binding protein		protein_coding	111454	112233	+
D712_RS09015	-0.771545	0.00279567	YxeA family protein		protein_coding	70697	71065	+
D712_RS09020	0.635574	0.107017	PepSY domain-containing protein		protein_coding	71246	71818	+
D712_RS09025	-0.131288	0.588027	helix-turn-helix domain-containing protein		protein_coding	71955	72218	-
D712_RS09030	0.0450653	0.913678	GlsB/YeaQ/YmgE family stress response membrane protein		protein_coding	72518	72769	+
D712_RS09035	0.685221	0.117481	hypothetical protein		protein_coding	72808	73017	-
D712_RS09040	-0.319195	0.0589205	phosphoglycerate mutase family protein		protein_coding	73195	73776	+
D712_RS09045	-0.107496	0.61585	hypothetical protein		protein_coding	73842	74225	-
D712_RS09050	0.264118	0.0960067	NDxxF motif lipoprotein		protein_coding	74495	75121	-
D712_RS09055	0.328291	0.0773672	hypothetical protein		pseudogene	75194	75412	-
D712_RS09060	0.861724	9.18395e-08	alkyl hydroperoxide reductase subunit F	ahpF	protein_coding	75565	77088	-
D712_RS09065	0.795376	9.2409e-06	alkyl hydroperoxide reductase subunit C	ahpC	protein_coding	77104	77673	-
D712_RS00990	-1.77271	3.93046e-05	intracellular adhesion protein IcaD	icaD	protein_coding	211415	211720	+
D712_RS10780	-1.80091	1.29608e-16	MerR family transcriptional regulator		protein_coding	36950	37366	-
D712_RS09080	NA	NA	hypothetical protein		protein_coding	80473	80571	+
D712_RS09090	-0.0716929	0.681834	hypothetical protein		protein_coding	81366	82322	-
D712_RS09095	-0.160114	0.332109	hypothetical protein		protein_coding	82440	83102	-
D712_RS08310	-1.82352	1.32182e-11	DUF2483 family protein		protein_coding	108235	108456	+
D712_RS04735	-1.82582	5.79596e-32	alpha-glucosidase		protein_coding	71720	73369	+
D712_RS08470	-1.84007	3.32062e-07	hypothetical protein		protein_coding	123701	123988	+
D712_RS09115	0.375223	0.101384	IMP dehydrogenase	guaB	protein_coding	86049	87515	+
D712_RS09120	0.535004	0.0162729	glutamine-hydrolyzing GMP synthase	guaA	protein_coding	87540	89081	+
D712_RS09125	0.526198	0.028246	hypothetical protein		protein_coding	89194	89730	-
D712_RS09130	0.974949	8.12042e-06	type II toxin-antitoxin system PemK/MazF family toxin		protein_coding	90122	90826	-
D712_RS11970	-1.84079	4.4861e-11	staphyloferrin B biosynthesis decarboxylase SbnH	sbnH	protein_coding	47736	48938	+
D712_RS07345	-1.84557	3.05598e-38	YjcG family protein		protein_coding	94039	94548	+
D712_RS04590	-1.8489	7.60476e-38	aminomethyl-transferring glycine dehydrogenase subunit GcvPB	gcvPB	protein_coding	44341	45813	+
D712_RS12630	-1.85191	7.36105e-48	class II fumarate hydratase	fumC	protein_coding	43048	44433	-
D712_RS09155	-0.114543	0.692907	superantigen-like protein SSL1		protein_coding	94137	94817	+
D712_RS09160	0.760935	3.51126e-05	superantigen-like protein SSL2		protein_coding	95103	95798	+
D712_RS09165	0.356841	0.136181	superantigen-like protein SSL3		protein_coding	96089	97159	+
D712_RS09170	NA	NA	hypothetical protein		protein_coding	97277	97414	+
D712_RS09175	0.24227	0.588303	superantigen-like protein SSL4		protein_coding	97523	98401	+
D712_RS09180	0.398733	0.057989	superantigen-like protein SSL5		protein_coding	98765	99469	+
D712_RS09185	0.183756	0.484818	superantigen-like protein SSL7		protein_coding	99915	100610	+
D712_RS09190	0.678988	0.0142532	superantigen-like protein SSL8		protein_coding	100949	101647	+
D712_RS09195	0.537865	0.16418	superantigen-like protein SSL9		protein_coding	102024	102722	+
D712_RS09200	0.413754	0.057989	superantigen-like protein SSL10		protein_coding	103088	103771	+
D712_RS09205	NA	NA	hypothetical protein		protein_coding	103856	103957	-
D712_RS09210	0.0928476	0.673619	type I restriction-modification system subunit M		protein_coding	104035	105591	+
D712_RS09215	0.273276	0.0848414	restriction endonuclease subunit S		protein_coding	105584	106795	+
D712_RS05680	-1.86353	7.18999e-09	hypothetical protein		protein_coding	130885	131004	-
D712_RS04820	-1.8753	1.54694e-19	DUF1672 domain-containing protein		protein_coding	88087	89013	+
D712_RS05690	-1.87902	1.04778e-27	proline dehydrogenase		protein_coding	131115	132116	+
D712_RS09235	-0.732256	0.00402814	tandem-type lipoprotein Lpl1	lpl1	protein_coding	110154	110927	+
D712_RS09240	-0.229706	0.562269	tandem-type lipoprotein		protein_coding	110958	111752	+
D712_RS09245	-0.635452	0.012858	tandem-type lipoprotein		protein_coding	111800	112585	+
D712_RS09250	-0.585823	0.0111945	tandem-type lipoprotein		protein_coding	112660	113391	+
D712_RS09255	0.421223	0.329881	tandem-type lipoprotein		protein_coding	113452	114237	+
D712_RS09260	0.618107	0.165226	tandem-type lipoprotein		protein_coding	114256	115038	+
D712_RS06810	-1.88211	8.05752e-05	sulfurtransferase TusA family protein		protein_coding	146518	146742	-
D712_RS09270	NA	NA	Csa1 family protein		pseudogene	115941	116097	+
D712_RS09275	-0.619393	0.00200529	PLP-dependent aminotransferase family protein		protein_coding	435	1817	-
D712_RS12350	-1.88545	6.79159e-37	membrane protein		protein_coding	51396	51746	-
D712_RS04080	-1.89318	6.32933e-14	N-acetylmuramic acid 6-phosphate etherase	murQ	protein_coding	122344	123240	-
D712_RS09290	-0.376278	0.00467564	NupC/NupG family nucleoside CNT transporter		protein_coding	3580	4794	-
D712_RS09295	-0.360201	0.0138037	CtsR family transcriptional regulator		protein_coding	4952	5413	+
D712_RS09300	-0.397376	0.00650399	UvrB/UvrC motif-containing protein		protein_coding	5432	5998	+
D712_RS09305	-0.320264	0.0262458	protein arginine kinase		protein_coding	5988	6995	+
D712_RS09310	-0.328678	0.0154523	ATP-dependent Clp protease ATP-binding subunit		protein_coding	7009	9465	+
D712_RS09315	-0.176187	0.3152	DNA repair protein RadA	radA	protein_coding	9950	11314	+
D712_RS09320	-0.134308	0.549203	PIN/TRAM domain-containing protein		protein_coding	11339	12412	+
D712_RS09325	-0.0613601	0.751856	glutamate--tRNA ligase	gltX	protein_coding	12969	14423	+
D712_RS09330	-0.247852	0.120261	serine O-acetyltransferase	cysE	protein_coding	14846	15493	+
D712_RS09335	-0.249197	0.102219	cysteine--tRNA ligase	cysS	protein_coding	15477	16877	+
D712_RS09340	-0.231749	0.176573	Mini-ribonuclease 3		protein_coding	16870	17274	+
D712_RS09345	-0.329376	0.0267573	23S rRNA (guanosine(2251)-2'-O)-methyltransferase RlmB	rlmB	protein_coding	17282	18028	+
D712_RS09350	-0.175463	0.281121	NYN domain-containing protein		protein_coding	18028	18552	+
D712_RS09355	0.119533	0.638845	RNA polymerase sigma factor		protein_coding	18633	19202	+
D712_RS09360	0.111568	0.525453	50S ribosomal protein L33	rpmG	protein_coding	19317	19460	+
D712_RS09365	0.0755307	0.692273	preprotein translocase subunit SecE	secE	protein_coding	19516	19698	+
D712_RS09370	0.0566005	0.763672	transcription termination/antitermination protein NusG	nusG	protein_coding	19711	20259	+
D712_RS09375	0.141733	0.363953	50S ribosomal protein L11	rplK	protein_coding	20440	20862	+
D712_RS09380	0.167549	0.30102	50S ribosomal protein L1	rplA	protein_coding	21070	21762	+
D712_RS09390	0.0350782	0.891338	50S ribosomal protein L10	rplJ	protein_coding	22033	22533	+
D712_RS09395	-0.0160469	0.949069	50S ribosomal protein L7/L12	rplL	protein_coding	22576	22944	+
D712_RS09400	-0.0533528	0.861433	class I SAM-dependent methyltransferase		protein_coding	23119	23727	+
D712_RS09405	-0.0231511	0.925567	DNA-directed RNA polymerase subunit beta	rpoB	protein_coding	23942	27493	+
D712_RS09410	0.115622	0.600412	DNA-directed RNA polymerase subunit beta'	rpoC	protein_coding	27657	31253	+
D712_RS09415	0.0448026	0.847209	ribosomal L7Ae/L30e/S12e/Gadd45 family protein		protein_coding	31390	31644	+
D712_RS09420	0.00807748	0.976313	30S ribosomal protein S12	rpsL	protein_coding	31742	32155	+
D712_RS09425	0.00479401	0.98444	30S ribosomal protein S7	rpsG	protein_coding	32221	32691	+
D712_RS09430	0.0676468	0.733316	elongation factor G	fusA	protein_coding	32814	34895	+
D712_RS09435	-0.000971568	0.996799	elongation factor Tu	tuf	protein_coding	35112	36296	+
D712_RS09440	-0.0729365	0.825685	M20 family metallopeptidase		protein_coding	36578	37753	-
D712_RS09445	-0.278106	0.234356	glycine C-acetyltransferase		protein_coding	37924	39111	+
D712_RS09450	0.0110526	0.982887	protein deglycase HchA	hchA	protein_coding	39381	40259	+
D712_RS04580	-1.89475	7.95686e-26	glycine cleavage system aminomethyltransferase GcvT	gcvT	protein_coding	41891	42982	+
D712_RS04585	-1.90187	2.51056e-35	aminomethyl-transferring glycine dehydrogenase subunit GcvPA	gcvPA	protein_coding	43002	44348	+
D712_RS09465	0.103329	0.650396	branched-chain amino acid aminotransferase		protein_coding	43570	44646	+
D712_RS09470	0.461048	0.00782687	HAD family hydrolase		protein_coding	44896	45579	+
D712_RS09475	0.0478207	0.827491	deoxynucleoside kinase		protein_coding	45695	46357	-
D712_RS09480	0.194376	0.534198	deoxynucleoside kinase		protein_coding	46350	46967	-
D712_RS09485	0.164434	0.306349	tRNA adenosine(34) deaminase TadA	tadA	protein_coding	47034	47504	+
D712_RS09490	-0.0207564	0.922791	Cof-type HAD-IIB family hydrolase		protein_coding	47651	48520	+
D712_RS09495	0.0103286	0.962275	NAD(P)H-dependent oxidoreductase		protein_coding	48541	49107	+
D712_RS09500	-0.243973	0.287283	MSCRAMM family adhesin SdrC	sdrC	protein_coding	49537	52434	+
D712_RS04185	-1.9026	2.76133e-06	DUF4242 domain-containing protein		protein_coding	152272	152784	-
D712_RS08485	-1.90464	2.04183e-08	HK97 gp10 family phage protein		protein_coding	124628	124975	+
D712_RS09515	-0.199094	0.210554	glycosyltransferase		protein_coding	60555	62027	+
D712_RS09520	0.106171	0.546865	glycosyltransferase		protein_coding	62152	63642	-
D712_RS09525	0.0455775	0.844551	GTP cyclohydrolase FolE2	folE2	protein_coding	63924	64802	-
D712_RS09530	0.00439503	0.987196	bacillithiol biosynthesis deacetylase BshB2	bshB2	protein_coding	64815	65480	-
D712_RS09535	-0.06494	0.792533	YojF family protein		protein_coding	65494	65856	-
D712_RS09540	-0.288143	0.215529	glucosamine-6-phosphate deaminase	nagB	protein_coding	66132	66890	+
D712_RS09545	-0.284347	0.392684	3-hexulose-6-phosphate synthase	hxlA	protein_coding	66967	67599	+
D712_RS09550	-0.288621	0.344969	6-phospho-3-hexuloisomerase	hxlB	protein_coding	67601	68149	+
D712_RS08490	-1.92037	4.6581e-08	hypothetical protein		protein_coding	124987	125370	+
D712_RS10720	-1.92609	8.15023e-29	6-phospho-beta-galactosidase	lacG	protein_coding	26838	28250	-
D712_RS09570	0.458989	0.0045942	long-chain fatty acid--CoA ligase		protein_coding	71355	72731	+
D712_RS09575	-0.276318	0.110778	thiolase family protein		protein_coding	72733	73872	+
D712_RS09580	-0.0673896	0.790102	protein VraC		protein_coding	73847	74212	+
D712_RS09585	-0.137523	0.523056	hypothetical protein		protein_coding	74215	74484	+
D712_RS08435	-1.93409	9.41551e-17	terminase small subunit		protein_coding	117379	117873	+
D712_RS09595	-0.357643	0.0972483	bifunctional hydroxymethylpyrimidine kinase/phosphomethylpyrimidine kinase	thiD	protein_coding	75359	76189	-
D712_RS09600	-0.401149	0.00273685	uracil-DNA glycosylase		protein_coding	76373	77029	+
D712_RS09605	-0.40551	0.00204554	DUF5327 family protein		protein_coding	77030	77410	+
D712_RS09610	-0.389935	0.00404654	DUF423 domain-containing protein		protein_coding	77543	77911	+
D712_RS09615	0.382468	0.204633	APC family permease		protein_coding	78032	79516	+
D712_RS09620	0.282977	0.252439	threonine/serine exporter family protein		protein_coding	79657	80109	-
D712_RS09625	0.185763	0.488874	threonine/serine exporter ThrE family protein		protein_coding	80122	80886	-
D712_RS09635	-0.329423	0.0683703	heme-dependent peroxidase		protein_coding	81435	82187	-
D712_RS09640	-0.167725	0.333743	phosphate acetyltransferase	pta	protein_coding	82355	83341	+
D712_RS09645	-0.0730065	0.695485	lipoate--protein ligase family protein		protein_coding	83344	84180	+
D712_RS09650	-0.234552	0.267576	mevalonate kinase	mvk	protein_coding	84767	85687	+
D712_RS09655	-0.27649	0.167724	diphosphomevalonate decarboxylase	mvaD	protein_coding	85692	86675	+
D712_RS09660	-0.19418	0.356084	phosphomevalonate kinase		protein_coding	86688	87764	+
D712_RS09665	0.371487	0.0781441	DUF1450 domain-containing protein		protein_coding	87941	88282	+
D712_RS09670	-0.301816	0.0867378	FAD-containing oxidoreductase		protein_coding	88334	89656	-
D712_RS09675	-0.374205	0.101725	Rrf2 family transcriptional regulator		protein_coding	89643	90083	-
D712_RS09680	NA	NA	hypothetical protein		protein_coding	90141	90242	+
D712_RS00205	-1.95123	5.65418e-28	Cof-type HAD-IIB family hydrolase		protein_coding	44788	45588	-
D712_RS03695	-1.95762	3.82377e-53	6-phospho-beta-glucosidase		protein_coding	30299	31735	-
D712_RS09695	-0.975933	0.00185138	DUF443 family protein		protein_coding	92785	93405	+
D712_RS09700	-0.962796	2.83665e-05	DUF443 family protein		protein_coding	93545	94177	+
D712_RS12035	-2.01742	2.46656e-18	purine-nucleoside phosphorylase	deoD	protein_coding	60643	61350	+
D712_RS09710	0.381244	0.0292779	queuosine precursor transporter		protein_coding	190	894	-
D712_RS09715	-0.39599	0.00260583	zinc-finger domain-containing protein		protein_coding	1139	1333	+
D712_RS09720	-0.54966	2.14301e-05	NifU N-terminal domain-containing protein		protein_coding	1345	1596	+
D712_RS09725	-0.620925	6.1924e-07	virulence factor		protein_coding	1634	2758	+
D712_RS09730	-0.577983	1.49407e-05	BrxA/BrxB family bacilliredoxin		protein_coding	2774	3211	+
D712_RS09735	-0.209681	0.17862	thymidylate synthase		protein_coding	3635	4591	+
D712_RS09740	-0.825587	4.47825e-11	dihydrofolate reductase		protein_coding	4791	5270	+
D712_RS09745	-0.839261	3.77635e-10	fatty acid kinase binding subunit FakB2	fakB2	protein_coding	5285	6124	+
D712_RS09750	-0.175198	0.411167	peptide-methionine (S)-S-oxide reductase MsrA	msrA	protein_coding	6210	6743	+
D712_RS09755	-0.123916	0.579515	peptide-methionine (R)-S-oxide reductase MsrB	msrB	protein_coding	6736	7164	+
D712_RS09760	-0.191931	0.344969	PTS glucose transporter subunit IIA		protein_coding	7176	7676	+
D712_RS09765	-0.174775	0.394756	YozE family protein		protein_coding	7676	7897	+
D712_RS09770	0.20422	0.24073	S41 family peptidase		protein_coding	8089	9579	+
D712_RS09775	-0.0539847	0.860713	GNAT family N-acetyltransferase		protein_coding	9979	10488	+
D712_RS09780	-0.112186	0.681834	undecaprenyldiphospho-muramoylpentapeptide beta-N-acetylglucosaminyltransferase		protein_coding	10500	11570	+
D712_RS09785	-0.130102	0.574079	phosphatase PAP2 family protein		protein_coding	11586	12200	+
D712_RS09790	-0.374367	0.168868	hypothetical protein		pseudogene	12317	12518	+
D712_RS09795	0.232574	0.571585	hypothetical protein		pseudogene	12595	12727	+
D712_RS09800	0.456749	0.00152108	response regulator transcription factor ArlR	arlR	protein_coding	12989	13648	+
D712_RS09805	0.633344	1.82897e-06	sensor histidine kinase ArlS	arlS	protein_coding	13645	15000	+
D712_RS04730	-2.02947	1.49862e-33	LacI family DNA-binding transcriptional regulator		protein_coding	70685	71704	+
D712_RS01260	-2.05	1.51684e-12	histidine ammonia-lyase	hutH	protein_coding	265430	266944	+
D712_RS09820	0.525598	0.000278449	hypothetical protein		protein_coding	19944	20753	+
D712_RS09825	0.711161	0.000108076	DUF6501 family protein		protein_coding	20782	20985	+
D712_RS09830	0.706825	0.0692642	MoxR family ATPase		protein_coding	21166	21957	+
D712_RS09835	0.772879	0.0191615	nitric oxide reductase activation protein NorD		protein_coding	21971	23857	+
D712_RS09840	0.522338	0.0202109	branched-chain amino acid transport system II carrier protein	brnQ	protein_coding	24082	25425	+
D712_RS09845	0.115573	0.542583	toxic anion resistance protein		protein_coding	25498	26634	-
D712_RS09850	0.284491	0.127168	5-bromo-4-chloroindolyl phosphate hydrolysis family protein		protein_coding	26666	27295	-
D712_RS09855	0.0466599	0.844551	acylphosphatase		protein_coding	27314	27583	-
D712_RS09860	-0.196774	0.261561	regulatory protein MsaA	msaA	protein_coding	27746	28054	+
D712_RS09870	0.0302334	0.881148	cold shock protein CspA	cspA	protein_coding	28225	28425	+
D712_RS05845	-2.05025	3.7596e-22	hypothetical protein		protein_coding	160770	161396	+
D712_RS09880	-0.0747881	0.693025	diaminopimelate decarboxylase	lysA	protein_coding	29258	30523	-
D712_RS09885	-0.888925	2.81426e-09	alanine racemase		protein_coding	30513	31598	-
D712_RS09890	-0.83103	1.58395e-08	amidohydrolase		protein_coding	31603	32754	-
D712_RS09895	0.419224	0.0496937	2,3,4,5-tetrahydropyridine-2,6-dicarboxylate N-acetyltransferase	dapD	protein_coding	32897	33616	-
D712_RS09900	0.673594	0.003269	4-hydroxy-tetrahydrodipicolinate reductase	dapB	protein_coding	33643	34365	-
D712_RS08460	-2.0555	1.93298e-07	DUF4355 domain-containing protein		protein_coding	122071	122691	+
D712_RS11955	-2.05812	7.62319e-11	L-2,3-diaminopropanoate--citrate ligase SbnE	sbnE	protein_coding	43490	45226	+
D712_RS09915	0.750222	0.00170234	aspartate kinase		protein_coding	36304	37509	-
D712_RS09920	-0.055049	0.798093	ATP-binding cassette domain-containing protein		protein_coding	38571	40172	-
D712_RS09925	0.493198	0.000433568	RNA-binding virulence regulatory protein CvfB	cvfB	protein_coding	40319	41221	+
D712_RS09930	0.313541	0.524129	transposase		pseudogene	41357	41650	-
D712_RS06815	-2.06202	6.56571e-08	YeeE/YedE family protein		protein_coding	146802	147881	-
D712_RS09940	0.148596	0.673576	phosphate ABC transporter permease subunit PstC	pstC	protein_coding	43370	44296	+
D712_RS09945	0.0784622	0.799807	phosphate ABC transporter permease PstA	pstA	protein_coding	44298	45215	+
D712_RS09950	0.103085	0.747791	phosphate ABC transporter ATP-binding protein PstB	pstB	protein_coding	45262	46113	+
D712_RS09955	0.115829	0.681834	phosphate signaling complex protein PhoU	phoU	protein_coding	46120	46761	+
D712_RS09960	0.486834	0.00798005	oligoendopeptidase F	pepF	protein_coding	46901	48715	-
D712_RS09965	0.51639	0.0032174	hypothetical protein		protein_coding	48920	49264	+
D712_RS09970	NA	NA	hypothetical protein		protein_coding	49212	49397	+
D712_RS08465	-2.07614	1.95406e-21	phage major capsid protein		protein_coding	122705	123679	+
D712_RS05265	-2.09274	5.31222e-27	type I glyceraldehyde-3-phosphate dehydrogenase	gap	protein_coding	28279	29304	-
D712_RS08375	-2.15827	0.000353169	SAV1978 family virulence-associated passenger protein		protein_coding	114017	114259	+
D712_RS09990	-0.448902	0.00396393	dipeptide/oligopeptide/nickel ABC transporter ATP-binding protein		protein_coding	52130	52831	+
D712_RS09995	0.108696	0.554728	SWIM zinc finger domain-containing protein		protein_coding	52955	53428	+
D712_RS10000	0.489481	0.000673197	Cof-type HAD-IIB family hydrolase		protein_coding	53476	54243	-
D712_RS10005	0.242522	0.530139	hypothetical protein		protein_coding	54473	55219	-
D712_RS10010	-0.0490551	0.775008	glycine glycyltransferase FemB	femB	protein_coding	55508	56767	-
D712_RS10015	-0.116442	0.448497	glycine glycyltransferase FemA	femA	protein_coding	56786	58048	-
D712_RS10020	0.149608	0.496274	tryptophan synthase subunit alpha	trpA	protein_coding	58370	59098	-
D712_RS10025	0.167533	0.574079	tryptophan synthase subunit beta	trpB	protein_coding	59091	60305	-
D712_RS10030	-0.0428026	0.937301	phosphoribosylanthranilate isomerase		protein_coding	60298	60930	-
D712_RS10035	0.328738	0.484818	indole-3-glycerol phosphate synthase TrpC	trpC	protein_coding	60930	61712	-
D712_RS10040	-0.227673	0.473682	anthranilate phosphoribosyltransferase	trpD	protein_coding	61714	62712	-
D712_RS10045	-0.205409	0.538313	aminodeoxychorismate/anthranilate synthase component II		protein_coding	62718	63284	-
D712_RS10050	-0.116338	0.696054	anthranilate synthase component I		protein_coding	63281	64687	-
D712_RS10055	-0.292074	0.0693586	M42 family metallopeptidase		protein_coding	65179	66210	-
D712_RS10060	-0.192642	0.324304	prephenate dehydrogenase		protein_coding	66375	67466	+
D712_RS10065	-0.653603	9.96767e-05	Y-family DNA polymerase		protein_coding	67603	68865	-
D712_RS10070	0.0975663	0.59172	4-oxalocrotonate tautomerase		protein_coding	69013	69198	+
D712_RS10075	0.115487	0.530139	LCP family protein		protein_coding	69286	70269	-
D712_RS10080	0.0912241	0.66574	peptide-methionine (S)-S-oxide reductase MsrA	msrA	protein_coding	70406	70915	+
D712_RS10085	0.0614269	0.864634	bifunctional lysylphosphatidylglycerol flippase/synthetase MprF	mprF	protein_coding	71118	73640	-
D712_RS10090	0.107543	0.554728	cell elongation protein CozEb	cozEb	protein_coding	74121	75329	-
D712_RS10095	0.506416	0.126868	hypothetical protein		protein_coding	75322	75489	-
D712_RS10100	0.195779	0.332228	transcription antiterminator		protein_coding	75464	76315	-
D712_RS10105	0.171039	0.471699	alanine:cation symporter family protein		protein_coding	76815	78275	-
D712_RS10110	-0.123877	0.495071	DNA topoisomerase IV subunit A	parC	protein_coding	78525	80927	-
D712_RS10115	-0.147111	0.407031	DNA topoisomerase IV subunit B	parE	protein_coding	80927	82918	-
D712_RS10120	0.515789	0.000454323	glycerol-3-phosphate 1-O-acyltransferase PlsY	plsY	protein_coding	83124	83732	+
D712_RS10125	-0.583249	0.000281946	HesB/YadR/YfhF family protein		protein_coding	84108	84404	+
D712_RS10135	-0.213299	0.162157	acyl-CoA thioesterase		protein_coding	84611	85078	-
D712_RS11950	-2.16899	2.53321e-10	staphyloferrin B export MFS transporter	sbnD	protein_coding	42244	43500	+
D712_RS10150	0.584532	0.0628554	glycopeptide resistance-associated protein GraF	graF	protein_coding	264	398	-
D712_RS10155	0.258212	0.115525	hypothetical protein		protein_coding	550	1845	+
D712_RS10165	-0.387445	0.00876114	class I SAM-dependent rRNA methyltransferase		protein_coding	2270	3442	+
D712_RS10170	0.107395	0.774618	hypothetical protein		protein_coding	3496	4038	+
D712_RS10175	-0.487587	0.000454436	phosphocarrier protein HPr		protein_coding	4192	4458	+
D712_RS10180	-0.523295	6.51776e-05	phosphoenolpyruvate--protein phosphotransferase	ptsP	protein_coding	4461	6179	+
D712_RS10185	0.0174025	0.972269	glutaredoxin-like protein NrdH	nrdH	protein_coding	6416	6649	-
D712_RS10190	-0.039611	0.913678	cytochrome ubiquinol oxidase subunit I		protein_coding	6847	8208	+
D712_RS10195	0.045685	0.906126	cytochrome d ubiquinol oxidase subunit II		protein_coding	8205	9224	+
D712_RS10200	0.374531	0.0351255	TrkA family potassium uptake protein		protein_coding	9357	10019	+
D712_RS10205	0.324452	0.0105715	ribonuclease J		protein_coding	10265	11962	-
D712_RS10210	0.327468	0.036174	DNA-dependent RNA polymerase subunit epsilon		protein_coding	11962	12180	-
D712_RS10215	0.548186	0.00807144	hypothetical protein		protein_coding	12209	12331	-
D712_RS10220	-0.0318219	0.877083	peptide deformylase	def	protein_coding	12662	13213	-
D712_RS10225	0.258589	0.160399	YkyA family protein		protein_coding	13578	14204	+
D712_RS10230	-0.397601	0.0036163	pyruvate dehydrogenase (acetyl-transferring) E1 component subunit alpha	pdhA	protein_coding	14375	15487	+
D712_RS10235	-0.39875	0.00312784	alpha-ketoacid dehydrogenase subunit beta		protein_coding	15491	16468	+
D712_RS10240	-0.424786	0.00143346	2-oxo acid dehydrogenase subunit E2		protein_coding	16559	17851	+
D712_RS10245	-0.378986	0.00350664	dihydrolipoyl dehydrogenase	lpdA	protein_coding	17855	19261	+
D712_RS10250	-0.83956	9.46076e-08	UPF0223 family protein		protein_coding	19429	19704	+
D712_RS10255	-0.0315	0.920675	XRE family transcriptional regulator		protein_coding	19848	20387	+
D712_RS10260	-0.0603136	0.826662	ABC transporter ATP-binding protein		protein_coding	20400	21494	+
D712_RS10265	-0.00554004	0.987196	ABC transporter permease		protein_coding	21487	22284	+
D712_RS10270	0.0109496	0.978786	ABC transporter permease		protein_coding	22290	23099	+
D712_RS10275	-0.0381575	0.896464	spermidine/putrescine ABC transporter substrate-binding protein		protein_coding	23099	24172	+
[truncated: 872 more rows]
